# Supplementary material for: HDAC10 inhibition represses melanoma cell growth and BRAF inhibitor resistance via upregulating SPARC expression
Source: NAR Cancer. 2024 Apr 22;6(2):zcae018. doi: 10.1093/narcan/zcae018 (PMC11034028; doi:10.1093/narcan/zcae018)
Supplement: zcae018_Supplemental_Files [file zcae018_supplemental_files.zip]

Archive with 4 entries (4 files):
- Figure S1.pdf
- Figure S2.pdf
- Table S1_12Mar2024.pdf
- Table S2.xlsx
