# Supplementary material for: HDAC10 inhibition represses melanoma cell growth and BRAF inhibitor resistance via upregulating SPARC expression
Source: NAR Cancer. 2024 Apr 22;6(2):zcae018. doi: 10.1093/narcan/zcae018 (PMC11034028; doi:10.1093/narcan/zcae018)
Supplement: zcae018_Supplemental_Files [file zcae018_supplemental_files.zip › Table S2.xlsx]

## Sheet: gene_exp.diff
test_id	gene_id	gene	RefGene_name2	locus	sample_1	sample_2	status	value_1	value_2	log2(fold_change)	test_stat	p_value	q_value	significant
XLOC_000001	XLOC_000001	NR_046018	DDX11L1	1:11873-29370	Seto_10_1	Seto_10_2	NOTEST	0.102002	0.183172	0.844601	0	1	1	no
XLOC_000002	XLOC_000002	NM_001005484	OR4F5	1:69090-70008	Seto_10_1	Seto_10_2	NOTEST	0	0	0	0	1	1	no
XLOC_000003	XLOC_000003	NR_028325,NR_028327	LOC100132062,LOC100133331	1:323891-328581	Seto_10_1	Seto_10_2	NOTEST	0.147003	0.254808	0.793561	0	1	1	no
XLOC_000004	XLOC_000004	NM_001005221	OR4F29	1:367658-368597	Seto_10_1	Seto_10_2	NOTEST	0	0	0	0	1	1	no
XLOC_000005	XLOC_000005	NR_015368,NR_047519,NR_047520,NR_047521,NR_047522,NR_047523,NR_047524,NR_047525,NR_047526	LOC643837,,,,,,,,	1:740019-794954	Seto_10_1	Seto_10_2	OK	3.19429	1.61545	-0.983563	-1.01767	0.2843	0.43708	no
XLOC_000006	XLOC_000006	NM_152486	SAMD11	1:857947-917473	Seto_10_1	Seto_10_2	OK	2.03702	11.9514	2.55265	2.26267	0.1927	0.333479	no
XLOC_000007	XLOC_000007	NM_001160184,NM_032129,NM_198317	PLEKHN1,PLEKHN1,KLHL17	1:857947-917473	Seto_10_1	Seto_10_2	OK	1.46479	6.7067	2.19491	2.17415	0.16385	0.289906	no
XLOC_000008	XLOC_000008	NM_005101	ISG15	1:948195-951176	Seto_10_1	Seto_10_2	OK	8.88132	1.36576	-2.70107	-3.17112	0.003	0.0614486	no
XLOC_000009	XLOC_000009	NM_198576	AGRN	1:955502-991739	Seto_10_1	Seto_10_2	OK	11.5959	10.376	-0.160369	-0.24486	0.81225	0.873522	no
XLOC_000010	XLOC_000010	-		1:999089-1004344	Seto_10_1	Seto_10_2	OK	5.57907	7.74937	0.474053	0.631097	0.51705	0.6488	no
XLOC_000011	XLOC_000011	NR_038869	LOC254099	1:1072396-1082818	Seto_10_1	Seto_10_2	OK	0.328215	4.78413	3.86554	3.6316	0.0014	0.0560306	no
XLOC_000012	XLOC_000012	NR_029639	MIR200B	1:1102483-1102578	Seto_10_1	Seto_10_2	NOTEST	0	0	0	0	1	1	no
XLOC_000013	XLOC_000013	NR_029834	MIR200A	1:1103242-1103332	Seto_10_1	Seto_10_2	NOTEST	0	0	0	0	1	1	no
XLOC_000014	XLOC_000014	NR_029957	MIR429	1:1104384-1104467	Seto_10_1	Seto_10_2	NOTEST	0	0	0	0	1	1	no
XLOC_000015	XLOC_000015	NM_001130045,NM_153254	TTLL10,TTLL10	1:1109285-1133313	Seto_10_1	Seto_10_2	OK	0.110847	2.25496	4.34646	2.16024	0.11865	0.216534	no
XLOC_000016	XLOC_000016	NM_080605	B3GALT6	1:1167583-1175946	Seto_10_1	Seto_10_2	OK	19.1417	13.1958	-0.536643	-0.760506	0.42545	0.568946	no
XLOC_000017	XLOC_000017	NM_001130413	SCNN1D	1:1214766-1284528	Seto_10_1	Seto_10_2	OK	1.35883	6.5995	2.27999	0.900545	0.3527	0.502805	no
XLOC_000018	XLOC_000018	NM_153339	PUSL1	1:1214766-1284528	Seto_10_1	Seto_10_2	OK	6.73377	3.53028	-0.93163	-0.278608	0.8024	0.866402	no
XLOC_000019	XLOC_000019	NM_001029885,NM_152228	GLTPD1,TAS1R3	1:1214766-1284528	Seto_10_1	Seto_10_2	OK	3.4649	7.55716	1.12503	0.474313	0.6048	0.720084	no
XLOC_000020	XLOC_000020	-		1:1295957-1298264	Seto_10_1	Seto_10_2	OK	0.611255	0.720029	0.236281	0.180978	0.78015	0.85052	no
XLOC_000021	XLOC_000021	NR_015434	LOC148413	1:1321086-1342693	Seto_10_1	Seto_10_2	OK	5.53086	6.68454	0.273325	0.150831	0.8945	0.928423	no
XLOC_000022	XLOC_000022	NM_001146685	TMEM88B	1:1361507-1363167	Seto_10_1	Seto_10_2	OK	0	6.38448	inf	nan	0.0097	0.0793743	no
XLOC_000023	XLOC_000023	-		1:1366435-1369588	Seto_10_1	Seto_10_2	OK	0.63384	3.63344	2.51915	5.3338	0.014	0.0934861	no
XLOC_000024	XLOC_000024	NM_022834,NM_199121	VWA1,VWA1	1:1369706-1378351	Seto_10_1	Seto_10_2	OK	1.09867	1.93404	0.815859	1.07251	0.2839	0.436728	no
XLOC_000025	XLOC_000025	NM_001039211	ATAD3C	1:1385068-1405538	Seto_10_1	Seto_10_2	OK	0.327619	2.10537	2.68398	2.7127	0.0504	0.0969085	no
XLOC_000026	XLOC_000026	NM_031921	ATAD3B	1:1406629-1431582	Seto_10_1	Seto_10_2	OK	18.3003	5.62942	-1.70081	-3.06416	0.035	0.0944652	no
XLOC_000027	XLOC_000027	NM_001170535,NM_001170536,NM_018188	ATAD3A,ATAD3A,ATAD3A	1:1447522-1475740	Seto_10_1	Seto_10_2	OK	14.6065	9.4003	-0.635828	-1.39502	0.3485	0.499886	no
XLOC_000028	XLOC_000028	NM_001170686,NM_001170687,NM_001170688,NM_001170689,NM_080875	MIB2,MIB2,MIB2,MIB2,MIB2	1:1550794-1566958	Seto_10_1	Seto_10_2	OK	2.54056	8.64084	1.76602	2.48272	0.01245	0.0911491	no
XLOC_000029	XLOC_000029	NM_006983	MMP23B	1:1567054-1570030	Seto_10_1	Seto_10_2	OK	0.267689	2.82543	3.39984	3.65461	0.135	0.243536	no
XLOC_000030	XLOC_000030	NR_002946	MMP23A	1:1571099-1655979	Seto_10_1	Seto_10_2	NOTEST	0	0	0	0	1	1	no
XLOC_000031	XLOC_000031	NM_001199787	SLC35E2	1:1656276-1677438	Seto_10_1	Seto_10_2	OK	1.3529	0.106043	-3.67334	-0.952432	0.3108	0.463297	no
XLOC_000032	XLOC_000032	NM_138705	CALML6	1:1846265-1848733	Seto_10_1	Seto_10_2	OK	0.159887	1.47181	3.20247	2.02127	0.1009	0.186586	no
XLOC_000033	XLOC_000033	NM_000815	GABRD	1:1950767-1963019	Seto_10_1	Seto_10_2	OK	0.0213863	2.23088	6.70478	1.71354	0.12995	0.23513	no
XLOC_000034	XLOC_000034	NM_001033581,NM_001033582,NM_001242874,NM_002744	PRKCZ,PRKCZ,PRKCZ,PRKCZ	1:1981908-2144159	Seto_10_1	Seto_10_2	OK	9.86089	4.15655	-1.24633	-1.57564	0.15835	0.281247	no
XLOC_000035	XLOC_000035	NM_003036	SKI	1:2160133-2242069	Seto_10_1	Seto_10_2	OK	19.0736	12.3773	-0.623882	-1.05828	0.2801	0.433077	no
XLOC_000036	XLOC_000036	NM_007033	RER1	1:2322998-2346104	Seto_10_1	Seto_10_2	OK	37.2797	30.6965	-0.280317	-0.708558	0.64445	0.751138	no
XLOC_000037	XLOC_000037	NM_014638	PLCH2	1:2382159-2458035	Seto_10_1	Seto_10_2	OK	1.16811	9.82584	3.0724	4.9388	0.0011	0.0556365	no
XLOC_000038	XLOC_000038	NM_003820	TNFRSF14	1:2477708-2495267	Seto_10_1	Seto_10_2	OK	0.0665678	1.31187	4.30066	1.31679	0.30605	0.458392	no
XLOC_000039	XLOC_000039	NM_001195736,NM_001195737,NM_001195738,NM_001195740,NM_001195741,NM_152371	FAM213B,FAM213B,FAM213B,FAM213B,FAM213B,FAM213B	1:2517351-2564481	Seto_10_1	Seto_10_2	OK	1.78779	6.52202	1.86715	4.14582	0.053	0.101822	no
XLOC_000040	XLOC_000040	NM_080431	ACTRT2	1:2938045-2939467	Seto_10_1	Seto_10_2	NOTEST	0.0478145	0.705618	3.88337	0	1	1	no
XLOC_000041	XLOC_000041	NM_022114,NM_199454	PRDM16,PRDM16	1:2985741-3355185	Seto_10_1	Seto_10_2	OK	0.206168	2.61425	3.6645	4.34692	0.0037	0.0614486	no
XLOC_000042	XLOC_000042	NR_036215	MIR4251	1:2985741-3355185	Seto_10_1	Seto_10_2	NOTEST	0	0	0	0	1	1	no
XLOC_000043	XLOC_000043	-		1:3370046-3371036	Seto_10_1	Seto_10_2	OK	0.0721509	2.83282	5.29508	3.59856	0.24655	0.403672	no
XLOC_000044	XLOC_000044	NM_014448	ARHGEF16	1:3371146-3398798	Seto_10_1	Seto_10_2	OK	0.788752	6.97635	3.14483	4.69735	0.0007	0.0449988	yes
XLOC_000045	XLOC_000045	NM_182752	TPRG1L	1:3541555-3546694	Seto_10_1	Seto_10_2	OK	5.50248	4.79684	-0.197997	-0.40258	0.7741	0.846464	no
XLOC_000046	XLOC_000046	NM_001126240,NM_001126241,NM_001126242,NM_001204184,NM_001204185,NM_001204186,NM_001204187,NM_001204188,NM_001204189,NM_001204190,NM_001204191,NM_001204192,NM_005427	TP73,TP73,TP73,TP73,TP73,TP73,TP73,TP73,TP73,TP73,TP73,TP73,TP73	1:3567970-3664959	Seto_10_1	Seto_10_2	OK	1.45488	4.79654	1.7211	1.1992	0.17885	0.312876	no
XLOC_000047	XLOC_000047	NM_001163724,NM_152492	LOC388588,CCDC27	1:3668724-3692546	Seto_10_1	Seto_10_2	OK	0.107897	2.69757	4.64394	2.04629	0.0444	0.0944652	no
XLOC_000048	XLOC_000048	NM_004402	DFFB	1:3773844-3802379	Seto_10_1	Seto_10_2	OK	1.49223	1.61492	0.113991	0.146339	0.88495	0.921768	no
XLOC_000049	XLOC_000049	NR_024455	LOC100133612	1:3816967-3832011	Seto_10_1	Seto_10_2	NOTEST	0	0.369053	inf	0	1	1	no
XLOC_000050	XLOC_000050	NR_040065	LOC728716	1:4000671-4012643	Seto_10_1	Seto_10_2	OK	0	0.630479	inf	nan	0.0491	0.0944652	no
XLOC_000051	XLOC_000051	NR_027088	LOC284661	1:4472110-4484744	Seto_10_1	Seto_10_2	NOTEST	0.0245919	0.325501	3.7264	0	1	1	no
XLOC_000052	XLOC_000052	NM_001042478,NM_018836	AJAP1,AJAP1	1:4715104-4843851	Seto_10_1	Seto_10_2	OK	0.0997008	0.699901	2.81147	1.32318	0.23275	0.387792	no
XLOC_000053	XLOC_000053	NR_039612	MIR4417	1:5624130-5624203	Seto_10_1	Seto_10_2	NOTEST	0	0	0	0	1	1	no
XLOC_000054	XLOC_000054	NM_001199860,NM_001199861,NM_001199862,NM_001199863,NM_003636,NM_172130	KCNAB2,KCNAB2,KCNAB2,KCNAB2,KCNAB2,KCNAB2	1:5922869-6161253	Seto_10_1	Seto_10_2	OK	2.97261	1.61045	-0.884271	-0.703206	0.5276	0.658011	no
XLOC_000055	XLOC_000055	NM_207396	RNF207	1:6265676-6296044	Seto_10_1	Seto_10_2	OK	1.72366	3.01896	0.808574	0.480648	0.7091	0.800693	no
XLOC_000056	XLOC_000056	NM_001024598	HES3	1:6304251-6305638	Seto_10_1	Seto_10_2	NOTEST	0.530647	0.618056	0.219987	0	1	1	no
XLOC_000057	XLOC_000057	NM_031475	ESPN	1:6484847-6580121	Seto_10_1	Seto_10_2	OK	0.401315	5.41504	3.75417	1.55148	0.14675	0.262821	no
XLOC_000058	XLOC_000058	NM_138697,NM_177540	TAS1R1,TAS1R1	1:6615337-6639817	Seto_10_1	Seto_10_2	OK	0.0305278	1.13363	5.21468	1.97058	0.20695	0.353859	no
XLOC_000059	XLOC_000059	NM_005341	ZBTB48	1:6640062-6649608	Seto_10_1	Seto_10_2	OK	2.23539	3.67572	0.717501	1.03797	0.34425	0.49544	no
XLOC_000060	XLOC_000060	NM_001195752,NM_001195753,NM_138350,NM_153812	THAP3,THAP3,THAP3,PHF13	1:6673755-6761966	Seto_10_1	Seto_10_2	OK	16.9991	4.86827	-1.80398	-2.54008	0.1004	0.185695	no
XLOC_000061	XLOC_000061	NM_001195563,NM_001242701,NM_015215	CAMTA1,CAMTA1,CAMTA1	1:6845383-7829766	Seto_10_1	Seto_10_2	OK	58.1397	63.45	0.126098	0.326986	0.84635	0.896078	no
XLOC_000062	XLOC_000062	NM_004781	VAMP3	1:7831328-7841619	Seto_10_1	Seto_10_2	OK	80.5159	39.8415	-1.015	-1.82249	0.06735	0.128119	no
XLOC_000063	XLOC_000063	NM_016831	PER3	1:7844730-7905241	Seto_10_1	Seto_10_2	OK	5.5722	4.5645	-0.28779	-0.463336	0.63355	0.742231	no
XLOC_000064	XLOC_000064	NM_001123377,NM_007262	PARK7,PARK7	1:8021668-8046101	Seto_10_1	Seto_10_2	OK	367.355	190.247	-0.949303	-1.73766	0.07945	0.149683	no
XLOC_000065	XLOC_000065	NM_001080397	SLC45A1	1:8384389-8404938	Seto_10_1	Seto_10_2	OK	0.61623	0.886706	0.524988	0.480517	0.6315	0.740662	no
XLOC_000066	XLOC_000066	NR_038351	ENO1-AS1	1:8919780-8939943	Seto_10_1	Seto_10_2	OK	0.80389	0.511936	-0.651036	-0.019001	0.05465	0.104916	no
XLOC_000067	XLOC_000067	NM_001215,NM_001270500,NM_001270501,NM_001270502	CA6,,,	1:9005892-9035148	Seto_10_1	Seto_10_2	NOTEST	0	0.194717	inf	0	1	1	no
XLOC_000068	XLOC_000068	NM_004285	H6PD	1:9294862-9331394	Seto_10_1	Seto_10_2	OK	3.87835	1.20009	-1.6923	-1.67697	0.05745	0.110017	no
XLOC_000069	XLOC_000069	NM_025106	SPSB1	1:9352940-9429590	Seto_10_1	Seto_10_2	OK	3.42082	1.23523	-1.46956	-1.93032	0.05635	0.108101	no
XLOC_000070	XLOC_000070	NM_032315	SLC25A33	1:9599527-9642831	Seto_10_1	Seto_10_2	OK	13.7917	11.2019	-0.30005	-0.655621	0.64245	0.749546	no
XLOC_000071	XLOC_000071	NM_001010866,NM_001130924	TMEM201,TMEM201	1:9648931-9674935	Seto_10_1	Seto_10_2	OK	4.85894	4.5691	-0.0887331	-0.121837	0.909	0.938126	no
XLOC_000072	XLOC_000072	NM_005026	PIK3CD	1:9711789-9885070	Seto_10_1	Seto_10_2	OK	4.53807	3.08437	-0.557105	-0.488063	0.7344	0.819065	no
XLOC_000073	XLOC_000073	NM_022787	NMNAT1	1:9982327-10045721	Seto_10_1	Seto_10_2	OK	4.37105	2.812	-0.636385	-0.490638	0.62735	0.737984	no
XLOC_000074	XLOC_000074	NM_052960	RBP7	1:10057254-10076078	Seto_10_1	Seto_10_2	OK	24.7475	17.7521	-0.479296	-0.638375	0.45695	0.596902	no
XLOC_000075	XLOC_000075	NM_001105562,NM_006048	UBE4B,UBE4B	1:10093040-10241373	Seto_10_1	Seto_10_2	OK	17.6553	12.5393	-0.493643	-0.891462	0.37965	0.527617	no
XLOC_000076	XLOC_000076	NM_015074,NM_183416	KIF1B,KIF1B	1:10270763-10441892	Seto_10_1	Seto_10_2	OK	24.1412	13.4563	-0.84322	-1.12495	0.221	0.372696	no
XLOC_000077	XLOC_000077	NM_002631	PGD	1:10459084-10480201	Seto_10_1	Seto_10_2	OK	71.927	13.1863	-2.44749	-4.58668	5e-05	0.0227641	yes
XLOC_000078	XLOC_000078	NM_001243768,NM_001270517,NM_001302,NM_198544,NM_199006,NM_199294	APITD1-CORT,,CORT,APITD1-CORT,APITD1-CORT,APITD1	1:10490158-10512060	Seto_10_1	Seto_10_2	OK	15.1714	16.2874	0.102407	0.148824	0.86795	0.910296	no
XLOC_000079	XLOC_000079	NM_004565	PEX14	1:10535002-10690815	Seto_10_1	Seto_10_2	OK	17.0047	7.09396	-1.26127	-2.20049	0.1574	0.279722	no
XLOC_000080	XLOC_000080	NM_007375	TARDBP	1:11072678-11085670	Seto_10_1	Seto_10_2	OK	79.1125	74.0146	-0.0960966	-0.169444	0.86045	0.905433	no
XLOC_000081	XLOC_000081	NR_046600		1:11166482-11322608	Seto_10_1	Seto_10_2	NOTEST	0	0	0	0	1	1	no
XLOC_000082	XLOC_000082	NM_004958	MTOR	1:11166482-11322608	Seto_10_1	Seto_10_2	OK	0.48551	4.49064	3.20935	0.331621	0.3659	0.516382	no
XLOC_000083	XLOC_000083	NM_004958	MTOR	1:11166482-11322608	Seto_10_1	Seto_10_2	OK	3.28746	6.61985	1.00983	0.229003	0.63625	0.744497	no
XLOC_000084	XLOC_000084	NM_021146	ANGPTL7	1:11166482-11322608	Seto_10_1	Seto_10_2	OK	0.271074	0.497547	0.876145	0.0943458	0.64065	0.748058	no
XLOC_000085	XLOC_000085	NM_004958	MTOR	1:11166482-11322608	Seto_10_1	Seto_10_2	OK	1.52293	1.09803	-0.471935	-0.0852623	0.43805	0.579022	no
XLOC_000086	XLOC_000086	NM_013319	UBIAD1	1:11333254-11348491	Seto_10_1	Seto_10_2	OK	7.35678	3.31092	-1.15184	-2.21554	0.08435	0.15818	no
XLOC_000087	XLOC_000087	NM_020780	PTCHD2	1:11539294-11597640	Seto_10_1	Seto_10_2	OK	0.0274445	0.830607	4.91958	1.96167	0.17005	0.299531	no
XLOC_000088	XLOC_000088	NM_001014765,NM_033182,NM_183412,NM_183413	FBXO44,FBXO44,FBXO44,FBXO44	1:11708417-11723666	Seto_10_1	Seto_10_2	OK	2.67654	1.76505	-0.60066	-0.623377	0.5643	0.68746	no
XLOC_000089	XLOC_000089	NM_018438	FBXO6	1:11724149-11734409	Seto_10_1	Seto_10_2	OK	5.26184	1.71483	-1.6175	-2.00197	0.0536	0.102952	no
XLOC_000090	XLOC_000090	NM_198545	C1orf187	1:11751780-11780336	Seto_10_1	Seto_10_2	OK	0.069682	0.926019	3.73218	1.63418	0.1917	0.331969	no
XLOC_000091	XLOC_000091	NM_001040194,NM_001040195,NM_001040196,NM_001040197,NM_020350	AGTRAP,AGTRAP,AGTRAP,AGTRAP,AGTRAP	1:11796141-11811499	Seto_10_1	Seto_10_2	OK	2.97578	2.28208	-0.382919	-0.438969	0.645	0.751531	no
XLOC_000092	XLOC_000092	NM_001256959,NM_001286	CLCN6,CLCN6	1:11845786-11907840	Seto_10_1	Seto_10_2	OK	10.6623	8.80131	-0.27673	-0.298969	0.76965	0.843663	no
XLOC_000093	XLOC_000093	NM_000302	PLOD1	1:11994723-12035599	Seto_10_1	Seto_10_2	OK	12.6554	4.40843	-1.52141	-2.84593	0.0207	0.0944652	no
XLOC_000094	XLOC_000094	NM_001127660,NM_014874	MFN2,MFN2	1:12040237-12073572	Seto_10_1	Seto_10_2	OK	18.8364	12.4627	-0.595903	-0.689445	0.4332	0.575615	no
XLOC_000095	XLOC_000095	NM_021933	MIIP	1:12079298-12092223	Seto_10_1	Seto_10_2	OK	9.52784	1.80255	-2.40211	-3.10228	0.00665	0.0742913	no
XLOC_000096	XLOC_000096	NM_001243,NM_152942	TNFRSF8,TNFRSF8	1:12123433-12204269	Seto_10_1	Seto_10_2	OK	0.256919	0.656259	1.35295	1.25082	0.2056	0.351934	no
XLOC_000097	XLOC_000097	NM_001066	TNFRSF1B	1:12227059-12269277	Seto_10_1	Seto_10_2	OK	0.282233	0.588555	1.06029	0.335319	0.45785	0.597643	no
XLOC_000098	XLOC_000098	NM_015378,NM_018156	VPS13D,VPS13D	1:12290086-12572098	Seto_10_1	Seto_10_2	OK	6.42516	3.21873	-0.99724	-1.60024	0.0973	0.180623	no
XLOC_000099	XLOC_000099	NR_003025	SNORA59A	1:12290086-12572098	Seto_10_1	Seto_10_2	NOTEST	0	0	0	0	1	1	no
XLOC_000100	XLOC_000100	NM_001013630	AADACL4	1:12704565-12727097	Seto_10_1	Seto_10_2	NOTEST	0	0	0	0	1	1	no
XLOC_000101	XLOC_000101	NM_001103169,NM_001103170	AADACL3,AADACL3	1:12776117-12788726	Seto_10_1	Seto_10_2	NOTEST	0	0.0365059	inf	0	1	1	no
XLOC_000102	XLOC_000102	NM_152290	C1orf158	1:12806162-12821102	Seto_10_1	Seto_10_2	NOTEST	0	0	0	0	1	1	no
XLOC_000103	XLOC_000103	NM_001080830	PRAMEF12	1:12834983-12838048	Seto_10_1	Seto_10_2	NOTEST	0	0.198741	inf	0	1	1	no
XLOC_000104	XLOC_000104	NM_023013	PRAMEF1	1:12851545-12856777	Seto_10_1	Seto_10_2	NOTEST	0.0223463	0.116052	2.37666	0	1	1	no
XLOC_000105	XLOC_000105	NM_023014	PRAMEF2	1:12916940-12921764	Seto_10_1	Seto_10_2	NOTEST	0	0	0	0	1	1	no
XLOC_000106	XLOC_000106	NM_001012276,NM_001012277	PRAMEF8,PRAMEF7	1:12976449-12980568	Seto_10_1	Seto_10_2	NOTEST	0	0	0	0	1	1	no
XLOC_000107	XLOC_000107	NM_001100631	PRAMEF22	1:13035542-13038381	Seto_10_1	Seto_10_2	NOTEST	0	0.0252061	inf	0	1	1	no
XLOC_000108	XLOC_000108	NM_001013407	PRAMEF5	1:13359818-13369057	Seto_10_1	Seto_10_2	NOTEST	0	0	0	0	1	1	no
XLOC_000109	XLOC_000109	NM_001010890	PRAMEF9	1:13421175-13428191	Seto_10_1	Seto_10_2	NOTEST	0	0	0	0	1	1	no
XLOC_000110	XLOC_000110	NM_001045480	PRAMEF16	1:13495253-13498259	Seto_10_1	Seto_10_2	NOTEST	0	0	0	0	1	1	no
XLOC_000111	XLOC_000111	NM_001099852,NM_001100114	PRAMEF20,PRAMEF21	1:13516065-13526943	Seto_10_1	Seto_10_2	NOTEST	0	0	0	0	1	1	no
XLOC_000112	XLOC_000112	NM_001010890	PRAMEF9	1:13641972-13648988	Seto_10_1	Seto_10_2	NOTEST	0	0	0	0	1	1	no
XLOC_000113	XLOC_000113	NM_001099851	PRAMEF17	1:13716087-13719064	Seto_10_1	Seto_10_2	NOTEST	0	0	0	0	1	1	no
XLOC_000114	XLOC_000114	NM_001099852,NM_001100114	PRAMEF20,PRAMEF21	1:13736906-13747803	Seto_10_1	Seto_10_2	NOTEST	0	0	0	0	1	1	no
XLOC_000115	XLOC_000115	NM_001006624,NM_001006625,NM_006474,NM_198389	PDPN,PDPN,PDPN,PDPN	1:13910251-13944452	Seto_10_1	Seto_10_2	NOTEST	0	0.070635	inf	0	1	1	no
XLOC_000116	XLOC_000116	NM_001007257,NM_001135610,NM_012231,NM_015866	PRDM2,PRDM2,PRDM2,PRDM2	1:14026733-14151574	Seto_10_1	Seto_10_2	OK	6.76004	3.15308	-1.10027	-1.82912	0.06905	0.13092	no
XLOC_000117	XLOC_000117	NM_001017999,NM_001018000,NM_001018001,NM_015209,NM_201628	KAZN,KAZN,KAZN,KAZN,KAZN	1:14925212-15478960	Seto_10_1	Seto_10_2	OK	0.0566403	0.575663	3.34532	1.66694	0.0648	0.123549	no
XLOC_000118	XLOC_000118	NM_001136216,NM_001136217,NM_001136218,NM_018022	TMEM51,TMEM51,TMEM51,TMEM51	1:15479027-15546974	Seto_10_1	Seto_10_2	OK	4.11464	0.967474	-2.08847	-2.39335	0.02365	0.0944652	no
XLOC_000119	XLOC_000119	NM_052929	FHAD1	1:15573767-15724622	Seto_10_1	Seto_10_2	OK	0.636295	2.06471	1.69817	1.16328	0.1777	0.311131	no
XLOC_000120	XLOC_000120	NM_024329	EFHD2	1:15735773-15756978	Seto_10_1	Seto_10_2	OK	15.2812	8.40689	-0.86211	-1.31577	0.1794	0.313698	no
XLOC_000121	XLOC_000121	NM_007272	CTRC	1:15764937-15773153	Seto_10_1	Seto_10_2	NOTEST	0.0738068	0.0625825	-0.237994	0	1	1	no
XLOC_000122	XLOC_000122	NM_033440	CELA2A	1:15783222-15798586	Seto_10_1	Seto_10_2	NOTEST	0	0	0	0	1	1	no
XLOC_000123	XLOC_000123	NM_015849	CELA2B	1:15802595-15818002	Seto_10_1	Seto_10_2	OK	0.20703	1.94017	3.22827	1.54326	0.1527	0.272306	no
XLOC_000124	XLOC_000124	NM_015291	DNAJC16	1:15853351-15911605	Seto_10_1	Seto_10_2	OK	7.43277	4.55253	-0.707232	-1.33116	0.24655	0.403672	no
XLOC_000125	XLOC_000125	NM_006511,NM_032341	RSC1A1,DDI2	1:15943952-15995750	Seto_10_1	Seto_10_2	OK	14.4638	5.92398	-1.28781	-1.69669	0.098	0.181863	no
XLOC_000126	XLOC_000126	NM_015164	PLEKHM2	1:16010826-16061264	Seto_10_1	Seto_10_2	OK	5.1657	3.10114	-0.736163	-1.08168	0.2738	0.426645	no
XLOC_000127	XLOC_000127	NM_207348	SLC25A34	1:16062808-16067884	Seto_10_1	Seto_10_2	NOTEST	0.0223911	0.854986	5.25491	0	1	1	no
XLOC_000128	XLOC_000128	NM_001013641	TMEM82	1:16068916-16074477	Seto_10_1	Seto_10_2	OK	0	1.36031	inf	nan	0.0001	0.0333054	yes
XLOC_000129	XLOC_000129	NM_001024215,NM_001024216,NM_017556	FBLIM1,FBLIM1,FBLIM1	1:16085254-16113084	Seto_10_1	Seto_10_2	OK	1.92558	1.84346	-0.0628761	-0.0904687	0.9365	0.95532	no
XLOC_000130	XLOC_000130	NM_015001	SPEN	1:16160709-16266954	Seto_10_1	Seto_10_2	OK	22.6503	19.5164	-0.214843	-0.259045	0.7624	0.838343	no
XLOC_000131	XLOC_000131	NM_178840	C1orf64	1:16330730-16333184	Seto_10_1	Seto_10_2	NOTEST	0	0.752613	inf	0	1	1	no
XLOC_000132	XLOC_000132	NM_001042704,NM_001257139,NM_004070	CLCNKA,CLCNKA,CLCNKA	1:16348485-16360651	Seto_10_1	Seto_10_2	OK	0.113052	1.92495	4.08977	2.09374	0.0247	0.0944652	no
XLOC_000133	XLOC_000133	NM_000085,NM_001165945	CLCNKB,CLCNKB	1:16367515-16400614	Seto_10_1	Seto_10_2	OK	0.280533	4.12409	3.87784	4.78163	0.00305	0.0614486	no
XLOC_000134	XLOC_000134	-		1:16483005-16491202	Seto_10_1	Seto_10_2	OK	8.22559	5.06523	-0.699491	-1.08421	0.48145	0.618714	no
XLOC_000135	XLOC_000135	NM_001114600,NM_015609	C1orf144,C1orf144	1:16693582-16724803	Seto_10_1	Seto_10_2	OK	27.5894	12.5766	-1.13337	-1.94577	0.04865	0.0944652	no
XLOC_000136	XLOC_000136	NM_001145277,NM_001145278,NM_018090	NECAP2,NECAP2,NECAP2	1:16767166-16786927	Seto_10_1	Seto_10_2	OK	14.1857	6.65789	-1.0913	-1.667	0.09185	0.171058	no
XLOC_000137	XLOC_000137	NR_037446	MIR3675	1:16875408-16875482	Seto_10_1	Seto_10_2	NOTEST	0	0	0	0	1	1	no
XLOC_000138	XLOC_000138	NR_027504	MST1P2	1:16972068-16976915	Seto_10_1	Seto_10_2	NOTEST	0.349151	0.790077	1.17814	0	1	1	no
XLOC_000139	XLOC_000139	NR_037446	MIR3675	1:17007749-17007823	Seto_10_1	Seto_10_2	NOTEST	0	0	0	0	1	1	no
XLOC_000140	XLOC_000140	NM_014675	CROCC	1:17240594-17299535	Seto_10_1	Seto_10_2	OK	3.60898	4.57699	0.342808	0.454274	0.67675	0.775949	no
XLOC_000141	XLOC_000141	NM_013358	PADI1	1:17531620-17572501	Seto_10_1	Seto_10_2	OK	0.259964	0.750637	1.5298	1.29057	0.19755	0.340511	no
XLOC_000142	XLOC_000142	NM_016233	PADI3	1:17575592-17610727	Seto_10_1	Seto_10_2	NOTEST	0.267681	0.393627	0.556314	0	1	1	no
XLOC_000143	XLOC_000143	NM_012387	PADI4	1:17634689-17690495	Seto_10_1	Seto_10_2	NOTEST	0	0.0310836	inf	0	1	1	no
XLOC_000144	XLOC_000144	NM_207421	PADI6	1:17698252-17728195	Seto_10_1	Seto_10_2	NOTEST	0	0.140227	inf	0	1	1	no
XLOC_000145	XLOC_000145	NM_001011722,NM_018125	ARHGEF10L,ARHGEF10L	1:17866329-18024370	Seto_10_1	Seto_10_2	OK	0.352319	6.24495	4.14774	3.66694	0.01165	0.090449	no
XLOC_000146	XLOC_000146	NM_030812	ACTL8	1:18081807-18153558	Seto_10_1	Seto_10_2	NOTEST	0.0851983	0.113725	0.416653	0	1	1	no
XLOC_000147	XLOC_000147	NM_032880	IGSF21	1:18434239-18704977	Seto_10_1	Seto_10_2	NOTEST	0	0	0	0	1	1	no
XLOC_000148	XLOC_000148	NM_152375	KLHDC7A	1:18807423-18812480	Seto_10_1	Seto_10_2	NOTEST	0.0400091	0.268533	2.7467	0	1	1	no
XLOC_000149	XLOC_000149	NM_001135254,NM_002584,NM_013945	PAX7,PAX7,PAX7	1:18957499-19075360	Seto_10_1	Seto_10_2	NOTEST	0.0165659	0.160237	3.27391	0	1	1	no
XLOC_000150	XLOC_000150	NM_016183	MRTO4	1:19541649-19587306	Seto_10_1	Seto_10_2	OK	25.2823	13.4797	-0.907337	-0.953539	0.33895	0.490668	no
XLOC_000151	XLOC_000151	NM_001040125,NM_001040126,NM_017765	PQLC2,PQLC2,PQLC2	1:19638739-19656611	Seto_10_1	Seto_10_2	OK	6.46812	3.26391	-0.986745	-1.56957	0.20365	0.349246	no
XLOC_000152	XLOC_000152	NM_001032363,NM_001204082,NM_001204083,NM_001204084,NM_001204085,NM_001204086,NM_001204088,NM_001204089,NM_005380,NM_182744	MINOS1,MINOS1,MINOS1,NBL1,NBL1,NBL1,C1orf151-NBL1,C1orf151-NBL1,NBL1,NBL1	1:19923470-19984949	Seto_10_1	Seto_10_2	OK	18.0398	19.4364	0.107581	0.207196	0.8588	0.904281	no
XLOC_000153	XLOC_000153	NM_000871	HTR6	1:19991779-20006055	Seto_10_1	Seto_10_2	NOTEST	0.297686	1.34814	2.1791	0	1	1	no
XLOC_000154	XLOC_000154	NM_181719	TMCO4	1:20008579-20126410	Seto_10_1	Seto_10_2	OK	1.3531	1.12953	-0.260551	-0.240583	0.8736	0.914231	no
XLOC_000155	XLOC_000155	NM_015207	OTUD3	1:20208887-20239439	Seto_10_1	Seto_10_2	OK	6.02978	3.7246	-0.695018	-0.888322	0.3457	0.496896	no
XLOC_000156	XLOC_000156	NM_000929	PLA2G5	1:20396700-20418394	Seto_10_1	Seto_10_2	NOTEST	0	0.105441	inf	0	1	1	no
XLOC_000157	XLOC_000157	NM_022819	PLA2G2F	1:20465822-20476879	Seto_10_1	Seto_10_2	NOTEST	0.0177959	0.170551	3.26059	0	1	1	no
XLOC_000158	XLOC_000158	NM_152376	UBXN10	1:20512577-20519942	Seto_10_1	Seto_10_2	NOTEST	0.0485237	0.169399	1.80367	0	1	1	no
XLOC_000159	XLOC_000159	NM_001039500	VWA5B1	1:20616515-20681387	Seto_10_1	Seto_10_2	OK	0	0.797714	inf	nan	5e-05	0.0227641	yes
XLOC_000160	XLOC_000160	NM_207334	FAM43B	1:20878931-20881513	Seto_10_1	Seto_10_2	NOTEST	0.102846	0.185415	0.850269	0	1	1	no
XLOC_000161	XLOC_000161	NM_001785	CDA	1:20915443-20945400	Seto_10_1	Seto_10_2	OK	0.677202	0.045659	-3.89061	-2.44737	0.2624	0.415547	no
XLOC_000162	XLOC_000162	NM_032409	PINK1	1:20959947-20978004	Seto_10_1	Seto_10_2	OK	6.39839	1.78936	-1.83827	-2.56194	0.01765	0.0944652	no
XLOC_000163	XLOC_000163	NR_038404	LOC100506801	1:21543739-21672034	Seto_10_1	Seto_10_2	NOTEST	0.131291	0.269543	1.03775	0	1	1	no
XLOC_000164	XLOC_000164	NM_001256416,NM_001256417,NM_032264	NBPF3,NBPF3,NBPF3	1:21766620-21811394	Seto_10_1	Seto_10_2	OK	7.41201	6.06796	-0.288653	-0.415265	0.73495	0.819508	no
XLOC_000165	XLOC_000165	NM_000478,NM_001127501,NM_001177520	ALPL,ALPL,ALPL	1:21835857-21904905	Seto_10_1	Seto_10_2	NOTEST	0.0484261	0.365584	2.91635	0	1	1	no
XLOC_000166	XLOC_000166	NM_001013693	LDLRAD2	1:22138757-22263760	Seto_10_1	Seto_10_2	OK	5.50808	3.2808	-0.7475	-0.788	0.6465	0.752675	no
XLOC_000167	XLOC_000167	NM_007352	CELA3B	1:22303417-22315847	Seto_10_1	Seto_10_2	NOTEST	0	0	0	0	1	1	no
XLOC_000168	XLOC_000168	NM_005747	CELA3A	1:22328148-22339035	Seto_10_1	Seto_10_2	NOTEST	0	0	0	0	1	1	no
XLOC_000169	XLOC_000169	NR_023918,NR_023919	LINC00339,LINC00339	1:22351706-22357715	Seto_10_1	Seto_10_2	OK	7.78188	2.64552	-1.55657	-2.02671	0.0465	0.0944652	no
XLOC_000170	XLOC_000170	NM_001039802,NM_001791,NM_044472	CDC42,CDC42,CDC42	1:22378762-22420248	Seto_10_1	Seto_10_2	OK	166.053	112.987	-0.555481	-1.02617	0.2992	0.451565	no
XLOC_000171	XLOC_000171	NM_001083621,NM_014870	ZBTB40,ZBTB40	1:22755350-22858047	Seto_10_1	Seto_10_2	OK	7.42503	3.47979	-1.0934	-1.8172	0.0679	0.128793	no
XLOC_000172	XLOC_000172	NM_001006943,NM_020526	EPHA8,EPHA8	1:22890003-22930087	Seto_10_1	Seto_10_2	OK	0.0236025	0.727193	4.94533	1.89805	0.1481	0.264999	no
XLOC_000173	XLOC_000173	NM_015991	C1QA	1:22963117-22966175	Seto_10_1	Seto_10_2	NOTEST	0	0	0	0	1	1	no
XLOC_000174	XLOC_000174	NM_001114101,NM_172369	C1QC,C1QC	1:22970117-22974603	Seto_10_1	Seto_10_2	NOTEST	0	0.0513865	inf	0	1	1	no
XLOC_000175	XLOC_000175	NM_000491	C1QB	1:22979681-22988029	Seto_10_1	Seto_10_2	NOTEST	0	0.313118	inf	0	1	1	no
XLOC_000176	XLOC_000176	NM_004442,NM_017449	EPHB2,EPHB2	1:23037330-23242143	Seto_10_1	Seto_10_2	OK	1.74929	2.06362	0.238403	0.275347	0.78145	0.851569	no
XLOC_000177	XLOC_000177	NR_039832	MIR4684	1:23037330-23242143	Seto_10_1	Seto_10_2	NOTEST	0	0	0	0	1	1	no
XLOC_000178	XLOC_000178	NM_001009999,NM_015013	KDM1A,KDM1A	1:23345940-23410256	Seto_10_1	Seto_10_2	OK	45.2386	24.6734	-0.8746	-1.55792	0.11315	0.207328	no
XLOC_000179	XLOC_000179	NR_036057	MIR3115	1:23345940-23410256	Seto_10_1	Seto_10_2	NOTEST	0	0	0	0	1	1	no
XLOC_000180	XLOC_000180	NR_033690,NR_033691	C1orf213,C1orf213	1:23685868-23698400	Seto_10_1	Seto_10_2	OK	2.2381	3.88577	0.79593	0.43458	0.627	0.73776	no
XLOC_000181	XLOC_000181	NR_027042	MDS2	1:23953823-23967056	Seto_10_1	Seto_10_2	NOTEST	0	0.340956	inf	0	1	1	no
XLOC_000182	XLOC_000182	NM_000975,NM_001199802	RPL11,RPL11	1:24018268-24023640	Seto_10_1	Seto_10_2	OK	2505.3	3951.01	0.657234	1.11398	0.2591	0.412819	no
XLOC_000183	XLOC_000183	NM_003198	TCEB3	1:24069855-24104787	Seto_10_1	Seto_10_2	OK	23.0423	8.69575	-1.4059	-1.961	0.01315	0.0924489	no
XLOC_000184	XLOC_000184	NM_020362	PITHD1	1:24104875-24114843	Seto_10_1	Seto_10_2	OK	15.3878	12.448	-0.305874	-0.477017	0.6237	0.735036	no
XLOC_000185	XLOC_000185	NM_007260	LYPLA2	1:24117337-24127304	Seto_10_1	Seto_10_2	OK	5.34009	1.2396	-2.10699	-2.71254	0.2018	0.346631	no
XLOC_000186	XLOC_000186	NR_039615	MIR378F	1:24255559-24255637	Seto_10_1	Seto_10_2	NOTEST	0	0	0	0	1	1	no
XLOC_000187	XLOC_000187	NM_017761	PNRC2	1:24286300-24289949	Seto_10_1	Seto_10_2	OK	55.3112	50.9278	-0.119118	-0.214543	0.8291	0.884674	no
XLOC_000188	XLOC_000188	NR_027087	LOC284632	1:24526729-24538180	Seto_10_1	Seto_10_2	NOTEST	0	0.239363	inf	0	1	1	no
XLOC_000189	XLOC_000189	NM_001195010,NM_021180,NM_198173,NM_198174	GRHL3,GRHL3,GRHL3,GRHL3	1:24645811-24741767	Seto_10_1	Seto_10_2	OK	0.0528554	0.544244	3.36413	0.708864	0.1697	0.29901	no
XLOC_000190	XLOC_000190	NM_001199014	C1orf201	1:24645811-24741767	Seto_10_1	Seto_10_2	OK	2.18567	4.36743	0.998713	0.749325	0.7028	0.796126	no
XLOC_000191	XLOC_000191	NM_020448	NIPAL3	1:24742244-24799473	Seto_10_1	Seto_10_2	OK	6.41125	2.58857	-1.30845	-2.21908	0.0406	0.0944652	no
XLOC_000192	XLOC_000192	NM_001251977,NM_001251978,NM_001251979,NM_001251980,NM_001251981,NM_001251982,NM_001251983,NM_001251984,NM_001251985,NM_013441	RCAN3,RCAN3,RCAN3,RCAN3,RCAN3,RCAN3,RCAN3,RCAN3,RCAN3,RCAN3	1:24822822-24863682	Seto_10_1	Seto_10_2	OK	4.43057	2.20735	-1.00517	-1.42606	0.1454	0.260654	no
XLOC_000193	XLOC_000193	NM_001010980	C1orf130	1:24882566-24935818	Seto_10_1	Seto_10_2	NOTEST	0.0129773	0.183744	3.82363	0	1	1	no
XLOC_000194	XLOC_000194	NM_005839	SRRM1	1:24969593-25000002	Seto_10_1	Seto_10_2	OK	56.5827	29.7322	-0.928333	-1.70651	0.08015	0.150961	no
XLOC_000195	XLOC_000195	NM_013943	CLIC4	1:25071759-25171437	Seto_10_1	Seto_10_2	OK	133.348	71.7037	-0.895073	-1.66398	0.0956	0.177743	no
XLOC_000196	XLOC_000196	NM_001127691,NM_016124	RHD,RHD	1:25598980-25664323	Seto_10_1	Seto_10_2	OK	0.523472	0.459484	-0.188098	-0.163831	0.8999	0.931907	no
XLOC_000197	XLOC_000197	NM_014313	TMEM50A	1:25664788-25747363	Seto_10_1	Seto_10_2	OK	33.7591	20.1548	-0.744153	-1.43562	0.19075	0.330616	no
XLOC_000198	XLOC_000198	NM_018202	TMEM57	1:25756901-25826698	Seto_10_1	Seto_10_2	OK	6.22233	4.87015	-0.353487	-0.43832	0.66275	0.764706	no
XLOC_000199	XLOC_000199	NM_015627	LDLRAP1	1:25870075-25895377	Seto_10_1	Seto_10_2	OK	2.23294	0.518751	-2.10583	-3.01826	0.0365	0.0944652	no
XLOC_000200	XLOC_000200	NM_020379	MAN1C1	1:25943958-26111258	Seto_10_1	Seto_10_2	NOTEST	0.185728	0.182269	-0.0271197	0	1	1	no
XLOC_000201	XLOC_000201	NM_020451,NM_206926	SEPN1,SEPN1	1:26126666-26145540	Seto_10_1	Seto_10_2	OK	9.26826	2.50758	-1.88601	-2.79848	0.00705	0.0742913	no
XLOC_000202	XLOC_000202	NM_001099625,NM_001099626,NM_001099627,NM_019557	FAM54B,FAM54B,FAM54B,FAM54B	1:26146396-26159635	Seto_10_1	Seto_10_2	OK	19.9592	14.9358	-0.418276	-0.682326	0.48575	0.621436	no
XLOC_000203	XLOC_000203	NM_004455	EXTL1	1:26348270-26362954	Seto_10_1	Seto_10_2	NOTEST	0.0357628	0.628527	4.13544	0	1	1	no
XLOC_000204	XLOC_000204	NM_001243532,NM_001243533,NM_152835	PDIK1L,PDIK1L,PDIK1L	1:26437655-26452039	Seto_10_1	Seto_10_2	OK	2.85257	2.12169	-0.427045	-0.623283	0.527	0.65753	no
XLOC_000205	XLOC_000205	NM_024869	FAM110D	1:26485510-26489119	Seto_10_1	Seto_10_2	NOTEST	0	0.0703215	inf	0	1	1	no
XLOC_000206	XLOC_000206	NM_015871	ZNF593	1:26496387-26497365	Seto_10_1	Seto_10_2	OK	24.8451	14.2313	-0.803899	-1.11098	0.26835	0.421504	no
XLOC_000207	XLOC_000207	NM_006314	CNKSR1	1:26503980-26516375	Seto_10_1	Seto_10_2	NOTEST	0.0762438	0.101719	0.4159	0	1	1	no
XLOC_000208	XLOC_000208	NM_198137	CATSPER4	1:26517118-26529033	Seto_10_1	Seto_10_2	OK	0.0637837	0.516708	3.01809	1.20327	0.3066	0.458656	no
XLOC_000209	XLOC_000209	NM_022778	CEP85	1:26560692-26605450	Seto_10_1	Seto_10_2	OK	8.33058	3.51069	-1.24666	-1.86368	0.06005	0.114717	no
XLOC_000210	XLOC_000210	NM_031286	SH3BGRL3	1:26606212-26608013	Seto_10_1	Seto_10_2	OK	115.874	36.6398	-1.66108	-5.6318	0.00905	0.0793743	no
XLOC_000211	XLOC_000211	NM_001803	CD52	1:26608772-26647014	Seto_10_1	Seto_10_2	NOTEST	0.125318	0.153676	0.294294	0	1	1	no
XLOC_000212	XLOC_000212	NM_024674	LIN28A	1:26737268-26756219	Seto_10_1	Seto_10_2	OK	0.120746	0.824627	2.77177	1.62549	0.10905	0.200293	no
XLOC_000213	XLOC_000213	NM_001243564,NM_001243565,NM_024887,NM_205861	DHDDS,DHDDS,DHDDS,DHDDS	1:26758772-26798078	Seto_10_1	Seto_10_2	OK	15.2695	5.3773	-1.5057	-2.10976	0.0359	0.0944652	no
XLOC_000214	XLOC_000214	NM_005517	HMGN2	1:26798695-26804658	Seto_10_1	Seto_10_2	OK	336.165	212.131	-0.664214	-1.23375	0.2088	0.356447	no
XLOC_000215	XLOC_000215	NM_001006665,NM_002953	RPS6KA1,RPS6KA1	1:26856248-26901520	Seto_10_1	Seto_10_2	OK	8.03688	3.50816	-1.19592	-1.49098	0.11195	0.205283	no
XLOC_000216	XLOC_000216	NR_031740	MIR1976	1:26856248-26901520	Seto_10_1	Seto_10_2	NOTEST	0	0	0	0	1	1	no
XLOC_000217	XLOC_000217	NM_006015,NM_139135	ARID1A,ARID1A	1:27022473-27109356	Seto_10_1	Seto_10_2	OK	44.2539	20.8048	-1.08888	-2.15427	0.08305	0.156129	no
XLOC_000218	XLOC_000218	NM_001202554,NM_017837	PIGV,PIGV	1:27114453-27124894	Seto_10_1	Seto_10_2	OK	2.71177	3.13199	0.207845	0.27654	0.7777	0.848878	no
XLOC_000219	XLOC_000219	NM_032283	ZDHHC18	1:27153200-27182211	Seto_10_1	Seto_10_2	OK	13.9707	7.58744	-0.880716	-1.13982	0.2421	0.399092	no
XLOC_000220	XLOC_000220	NM_006142	SFN	1:27189632-27190947	Seto_10_1	Seto_10_2	NOTEST	0.464479	0.678195	0.546085	0	1	1	no
XLOC_000221	XLOC_000221	NM_006600	NUDC	1:27248212-27273362	Seto_10_1	Seto_10_2	OK	246.659	86.7469	-1.50763	-1.55326	0.0639	0.121875	no
XLOC_000222	XLOC_000222	NM_001013642	TRNP1	1:27320194-27328250	Seto_10_1	Seto_10_2	OK	3.08021	1.3699	-1.16896	-1.35563	0.18175	0.317208	no
XLOC_000223	XLOC_000223	NM_015023	WDTC1	1:27560906-27635110	Seto_10_1	Seto_10_2	OK	4.9619	1.57563	-1.65496	-2.32813	0.02405	0.0944652	no
XLOC_000224	XLOC_000224	NM_032125	TMEM222	1:27648635-27662891	Seto_10_1	Seto_10_2	OK	21.2213	8.61515	-1.30057	-2.87482	0.0602	0.114994	no
XLOC_000225	XLOC_000225	NR_033926	LOC644961	1:27648635-27662891	Seto_10_1	Seto_10_2	OK	0.651462	0.233028	-1.48318	-0.625321	0.58795	0.707144	no
XLOC_000226	XLOC_000226	NM_001193308,NM_032872	SYTL1,SYTL1	1:27668482-27680750	Seto_10_1	Seto_10_2	OK	0.900239	2.59674	1.52832	2.2206	0.13055	0.236151	no
XLOC_000227	XLOC_000227	NM_005281	GPR3	1:27719151-27722317	Seto_10_1	Seto_10_2	OK	1.03594	0.33452	-1.63078	-2.01159	0.2499	0.40521	no
XLOC_000228	XLOC_000228	NM_001143912,NM_001143913,NM_001143914,NM_001143915,NM_152660	FAM76A,FAM76A,FAM76A,FAM76A,FAM76A	1:28052489-28089631	Seto_10_1	Seto_10_2	OK	2.79119	0.900982	-1.63131	-2.24112	0.02555	0.0944652	no
XLOC_000229	XLOC_000229	NM_177424	STX12	1:28099693-28151089	Seto_10_1	Seto_10_2	OK	5.10385	3.38069	-0.594267	-0.786697	0.3728	0.523146	no
XLOC_000230	XLOC_000230	NM_002713,NM_014110,NM_138558	PPP1R8,PPP1R8,PPP1R8	1:28157251-28178183	Seto_10_1	Seto_10_2	OK	19.5764	12.3228	-0.667786	-1.10555	0.26405	0.417327	no
XLOC_000231	XLOC_000231	NR_002997	SCARNA1	1:28157251-28178183	Seto_10_1	Seto_10_2	NOTEST	0	0	0	0	1	1	no
XLOC_000232	XLOC_000232	NM_001039477,NM_001105556,NM_004848	C1orf38,C1orf38,C1orf38	1:28199054-28213193	Seto_10_1	Seto_10_2	OK	0.632391	1.34511	1.08884	1.12088	0.33245	0.485092	no
XLOC_000233	XLOC_000233	NM_001009568,NM_014474	SMPDL3B,SMPDL3B	1:28261503-28285663	Seto_10_1	Seto_10_2	OK	0.839633	1.21356	0.531417	0.519815	0.5989	0.716149	no
XLOC_000234	XLOC_000234	NM_018053	XKR8	1:28286503-28294604	Seto_10_1	Seto_10_2	OK	3.57917	3.579	-6.71e-05	-0.000163824	0.9917	0.992694	no
XLOC_000235	XLOC_000235	NM_016311,NM_178190,NM_178191	ATPIF1,ATPIF1,ATPIF1	1:28562601-28564616	Seto_10_1	Seto_10_2	OK	347.616	225.156	-0.626572	-1.11677	0.25885	0.412615	no
XLOC_000236	XLOC_000236	NM_031459	SESN2	1:28585962-28609002	Seto_10_1	Seto_10_2	OK	4.57842	1.71244	-1.41879	-1.75383	0.0755	0.142481	no
XLOC_000237	XLOC_000237	NM_001127350,NM_017638	MED18,MED18	1:28655512-28662478	Seto_10_1	Seto_10_2	OK	5.07818	3.02806	-0.745918	-1.02155	0.30465	0.456899	no
XLOC_000238	XLOC_000238	NM_001048183,NM_023923	PHACTR4,PHACTR4	1:28696092-28826941	Seto_10_1	Seto_10_2	OK	25.0631	15.7842	-0.667077	-0.961315	0.2694	0.422661	no
XLOC_000239	XLOC_000239	NM_001048194,NM_001048195,NM_001048199,NM_001269	RCC1,RCC1,RCC1,RCC1	1:28831669-28865999	Seto_10_1	Seto_10_2	OK	126.73	98.1126	-0.369246	-0.879045	0.50885	0.642238	no
XLOC_000240	XLOC_000240	NM_017846	TRNAU1AP	1:28879528-28908366	Seto_10_1	Seto_10_2	OK	10.9983	7.64605	-0.52449	-0.624011	0.50305	0.637053	no
XLOC_000241	XLOC_000241	NM_001193532,NM_152304	RAB42,RAB42	1:28918711-28921088	Seto_10_1	Seto_10_2	OK	0	0.482121	inf	nan	0.01835	0.0944652	no
XLOC_000242	XLOC_000242	NR_004407	RNU11	1:28975111-28975246	Seto_10_1	Seto_10_2	OK	43.7195	0	#NAME?	nan	0.08385	0.157273	no
XLOC_000243	XLOC_000243	NM_006582,NM_024482	GMEB1,GMEB1	1:28995239-29042499	Seto_10_1	Seto_10_2	OK	3.97484	1.95085	-1.02679	-1.5042	0.1364	0.245878	no
XLOC_000244	XLOC_000244	NM_001172828,NM_001173128,NM_016258	YTHDF2,YTHDF2,YTHDF2	1:29063132-29096289	Seto_10_1	Seto_10_2	OK	31.0735	19.1015	-0.702003	-1.22576	0.20935	0.357211	no
XLOC_000245	XLOC_000245	NM_000911	OPRD1	1:29138653-29190208	Seto_10_1	Seto_10_2	NOTEST	0.130895	0.505178	1.94838	0	1	1	no
XLOC_000246	XLOC_000246	NM_001166005,NM_001166006,NM_001166007,NM_004437,NM_203342,NM_203343	EPB41,EPB41,EPB41,EPB41,EPB41,EPB41	1:29213602-29450421	Seto_10_1	Seto_10_2	OK	3.53518	2.5834	-0.452511	-0.554426	0.47735	0.614938	no
XLOC_000247	XLOC_000247	NM_001195001,NM_005704,NM_133177,NM_133178	PTPRU,PTPRU,PTPRU,PTPRU	1:29563027-29653325	Seto_10_1	Seto_10_2	NOTEST	0.132882	0.0358658	-1.88947	0	1	1	no
XLOC_000248	XLOC_000248	NR_034182	LOC100129196	1:31184123-31199593	Seto_10_1	Seto_10_2	OK	0.179128	0.556147	1.63448	0.970007	0.3623	0.512462	no
XLOC_000249	XLOC_000249	NM_016505	ZCCHC17	1:31769841-31837780	Seto_10_1	Seto_10_2	OK	25.7117	26.372	0.0365848	0.0436702	0.9467	0.961985	no
XLOC_000250	XLOC_000250	NM_001199037,NM_001199038,NM_001199039,NM_018565,NM_178865	SERINC2,SERINC2,SERINC2,SERINC2,SERINC2	1:31882411-31907527	Seto_10_1	Seto_10_2	OK	4.75118	3.68115	-0.368131	-0.573293	0.6403	0.747759	no
XLOC_000251	XLOC_000251	NR_034112	LOC149086	1:31971838-31974167	Seto_10_1	Seto_10_2	NOTEST	0.0668219	0	#NAME?	0	1	1	no
XLOC_000252	XLOC_000252	NR_027085	LOC284551	1:31984035-31989846	Seto_10_1	Seto_10_2	NOTEST	0	0.0708349	inf	0	1	1	no
XLOC_000253	XLOC_000253	NM_001204414,NM_001204415,NM_022164	TINAGL1,TINAGL1,TINAGL1	1:32042085-32053287	Seto_10_1	Seto_10_2	NOTEST	0.18576	0.359715	0.953416	0	1	1	no
XLOC_000254	XLOC_000254	NM_001525	HCRTR1	1:32083300-32092919	Seto_10_1	Seto_10_2	NOTEST	0.316412	0.421882	0.415032	0	1	1	no
XLOC_000255	XLOC_000255	NM_006559	KHDRBS1	1:32479490-32511642	Seto_10_1	Seto_10_2	OK	64.2633	28.1171	-1.19255	-2.17107	0.031	0.0944652	no
XLOC_000256	XLOC_000256	NM_018056	TMEM39B	1:32538502-32568467	Seto_10_1	Seto_10_2	OK	8.99947	4.24682	-1.08346	-1.46948	0.13685	0.246633	no
XLOC_000257	XLOC_000257	NM_012316	KPNA6	1:32573643-32642572	Seto_10_1	Seto_10_2	OK	27.7256	10.2071	-1.44164	-1.79875	0.04245	0.0944652	no
XLOC_000258	XLOC_000258	NM_175852	TXLNA	1:32645344-32663886	Seto_10_1	Seto_10_2	OK	23.0799	7.07672	-1.70549	-2.80863	0.0046	0.0688632	no
XLOC_000259	XLOC_000259	NM_024296	CCDC28B	1:32666201-32670991	Seto_10_1	Seto_10_2	OK	1.08392	0.274034	-1.98383	-1.22382	0.32295	0.475293	no
XLOC_000260	XLOC_000260	NM_001099434,NM_001160042,NM_018134	DCDC2B,IQCC,IQCC	1:32671235-32687926	Seto_10_1	Seto_10_2	OK	3.4824	1.31351	-1.40665	-1.26528	0.0735	0.138969	no
XLOC_000261	XLOC_000261	NM_003757	EIF3I	1:32687970-32697205	Seto_10_1	Seto_10_2	OK	159.955	38.9384	-2.03841	-4.1893	0.0004	0.0333054	yes
XLOC_000262	XLOC_000262	NM_032648	FAM167B	1:32712817-32714461	Seto_10_1	Seto_10_2	NOTEST	0.192168	0.211948	0.141348	0	1	1	no
XLOC_000263	XLOC_000263	NM_001042771,NM_005356	LCK,LCK	1:32716839-32751766	Seto_10_1	Seto_10_2	NOTEST	0	0	0	0	1	1	no
XLOC_000264	XLOC_000264	NM_004964	HDAC1	1:32757707-32799224	Seto_10_1	Seto_10_2	OK	48.5281	21.3398	-1.18528	-1.81231	0.03855	0.0944652	no
XLOC_000265	XLOC_000265	NM_052841	TSSK3	1:32827861-32860062	Seto_10_1	Seto_10_2	OK	1.32867	0.545244	-1.28501	-0.676141	0.65815	0.760933	no
XLOC_000266	XLOC_000266	NM_001145720	ZBTB8B	1:32930657-32953459	Seto_10_1	Seto_10_2	OK	0.852457	0.327618	-1.37961	-1.3931	0.16175	0.286628	no
XLOC_000267	XLOC_000267	NM_001040441	ZBTB8A	1:33004771-33071542	Seto_10_1	Seto_10_2	OK	4.31431	3.43127	-0.330384	-0.407633	0.6986	0.792656	no
XLOC_000268	XLOC_000268	NM_001135255,NM_001135256,NM_005610	RBBP4,RBBP4,RBBP4	1:33116748-33168361	Seto_10_1	Seto_10_2	OK	20.4344	9.04534	-1.17575	-1.84567	0.06755	0.128488	no
XLOC_000269	XLOC_000269	NM_001198972,NM_001198973,NM_020888	KIAA1522,KIAA1522,KIAA1522	1:33207511-33240599	Seto_10_1	Seto_10_2	OK	3.98701	1.87891	-1.08542	-1.35167	0.20125	0.345876	no
XLOC_000270	XLOC_000270	NM_001256121,NM_022753	S100PBP,S100PBP	1:33240651-33324480	Seto_10_1	Seto_10_2	OK	9.29711	3.43517	-1.4364	-0.73313	0.43465	0.576297	no
XLOC_000271	XLOC_000271	NM_002143	HPCA	1:33352097-33366953	Seto_10_1	Seto_10_2	NOTEST	0.266112	0.40268	0.597597	0	1	1	no
XLOC_000272	XLOC_000272	NM_052998	ADC	1:33546713-33585995	Seto_10_1	Seto_10_2	OK	1.12696	0.0807218	-3.80334	-1.82198	0.1764	0.309191	no
XLOC_000273	XLOC_000273	NM_152493	ZNF362	1:33722173-33766320	Seto_10_1	Seto_10_2	OK	2.06565	0.715422	-1.52973	-1.77284	0.0879	0.164	no
XLOC_000274	XLOC_000274	NM_145238	ZSCAN20	1:33938231-33961995	Seto_10_1	Seto_10_2	OK	0.824681	1.21235	0.555897	0.651454	0.48815	0.623679	no
XLOC_000275	XLOC_000275	NM_145205	HMGB4	1:33979608-34631443	Seto_10_1	Seto_10_2	NOTEST	0	0.0612848	inf	0	1	1	no
XLOC_000276	XLOC_000276	NR_038372	LOC402779	1:33979608-34631443	Seto_10_1	Seto_10_2	NOTEST	0	0	0	0	1	1	no
XLOC_000277	XLOC_000277	NM_001134734,NM_032884	C1orf94,C1orf94	1:34632623-34684731	Seto_10_1	Seto_10_2	NOTEST	0.0225864	0.0346058	0.615557	0	1	1	no
XLOC_000278	XLOC_000278	NM_005268	GJB5	1:35220720-35224112	Seto_10_1	Seto_10_2	NOTEST	0.148375	0.197066	0.40943	0	1	1	no
XLOC_000279	XLOC_000279	NM_153212	GJB4	1:35225341-35229325	Seto_10_1	Seto_10_2	NOTEST	0.0849258	0.3926	2.20879	0	1	1	no
XLOC_000280	XLOC_000280	NM_001005752,NM_024009	GJB3,GJB3	1:35246789-35251967	Seto_10_1	Seto_10_2	OK	0.427133	0.248886	-0.7792	-0.495735	0.6098	0.723852	no
XLOC_000281	XLOC_000281	NM_002060	GJA4	1:35258598-35261348	Seto_10_1	Seto_10_2	NOTEST	0	0.36972	inf	0	1	1	no
XLOC_000282	XLOC_000282	NM_024772	ZMYM1	1:35544971-35582000	Seto_10_1	Seto_10_2	OK	16.919	16.9752	0.00478693	0.00771171	0.9923	0.993185	no
XLOC_000283	XLOC_000283	NM_005095	ZMYM4	1:35733669-35888086	Seto_10_1	Seto_10_2	OK	18.2928	14.5887	-0.32642	-0.550431	0.56735	0.690173	no
XLOC_000284	XLOC_000284	NM_001014839,NM_001014841,NM_014284	NCDN,NCDN,NCDN	1:36023392-36032618	Seto_10_1	Seto_10_2	OK	5.83411	3.0842	-0.919618	-1.31405	0.19105	0.331044	no
XLOC_000285	XLOC_000285	NM_178548	TFAP2E	1:36038970-36060927	Seto_10_1	Seto_10_2	OK	0.43412	3.43391	2.98368	2.48832	0.11135	0.204261	no
XLOC_000286	XLOC_000286	NM_017629	EIF2C4	1:36273827-36323739	Seto_10_1	Seto_10_2	OK	3.27159	3.40525	0.0577687	0.0561489	0.94325	0.959849	no
XLOC_000287	XLOC_000287	NM_012199	EIF2C1	1:36348809-36396268	Seto_10_1	Seto_10_2	OK	26.0536	15.6505	-0.735276	-0.949691	0.30085	0.453286	no
XLOC_000288	XLOC_000288	NM_024852,NM_177422	EIF2C3,EIF2C3	1:36396682-36522304	Seto_10_1	Seto_10_2	OK	21.0251	11.8306	-0.829584	-1.4403	0.1921	0.33256	no
XLOC_000289	XLOC_000289	NM_014466	TEKT2	1:36549427-36553876	Seto_10_1	Seto_10_2	NOTEST	0.0363854	0.385161	3.40403	0	1	1	no
XLOC_000290	XLOC_000290	NM_017825	ADPRHL2	1:36554452-36559613	Seto_10_1	Seto_10_2	OK	8.56503	2.7965	-1.61484	-2.23804	0.02805	0.0944652	no
XLOC_000291	XLOC_000291	NM_018067	MAP7D1	1:36621802-36646932	Seto_10_1	Seto_10_2	OK	18.8614	3.57197	-2.40065	-3.59116	0.00115	0.0560306	no
XLOC_000292	XLOC_000292	NM_005119	THRAP3	1:36690016-36771098	Seto_10_1	Seto_10_2	OK	53.4494	36.5093	-0.549909	-0.982351	0.31395	0.466855	no
XLOC_000293	XLOC_000293	NM_001162530,NM_024676	SH3D21,SH3D21	1:36771993-36789755	Seto_10_1	Seto_10_2	OK	3.8624	2.12487	-0.862125	-0.979122	0.30825	0.460351	no
XLOC_000294	XLOC_000294	-		1:36851931-36853379	Seto_10_1	Seto_10_2	OK	1.75569	0.672051	-1.3854	-0.914573	0.3483	0.499652	no
XLOC_000295	XLOC_000295	NR_036217	MIR4255	1:37627163-37627235	Seto_10_1	Seto_10_2	NOTEST	0	0	0	0	1	1	no
XLOC_000296	XLOC_000296	NM_025079	ZC3H12A	1:37940118-37949978	Seto_10_1	Seto_10_2	OK	1.33289	0.633102	-1.07405	-1.76744	0.27845	0.431098	no
XLOC_000297	XLOC_000297	NM_003462	DNALI1	1:38022519-38061586	Seto_10_1	Seto_10_2	OK	0.394225	0.228224	-0.788565	-0.0850597	0.49195	0.627291	no
XLOC_000298	XLOC_000298	NM_001256875,NM_018101	CDCA8,CDCA8	1:38158072-38175391	Seto_10_1	Seto_10_2	OK	18.4885	7.50519	-1.30066	-2.10452	0.0344	0.0944652	no
XLOC_000299	XLOC_000299	NM_001031740,NM_001113482,NM_152496	MANEAL,MANEAL,MANEAL	1:38259773-38267278	Seto_10_1	Seto_10_2	OK	5.75347	5.17228	-0.153631	-0.223641	0.8187	0.877873	no
XLOC_000300	XLOC_000300	NM_001142726,NM_198446	C1orf122,C1orf122	1:38267306-38275128	Seto_10_1	Seto_10_2	OK	51.4049	2.5278	-4.34595	-2.40845	0.0633	0.12076	no
XLOC_000301	XLOC_000301	NM_016037	UTP11L	1:38478383-38490497	Seto_10_1	Seto_10_2	OK	47.4925	49.5977	0.0625739	0.123771	0.9093	0.938292	no
XLOC_000302	XLOC_000302	NR_037432	MIR3659	1:38554902-38555001	Seto_10_1	Seto_10_2	NOTEST	0	0	0	0	1	1	no
XLOC_000303	XLOC_000303	NM_001136275,NM_024595	AKIRIN1,AKIRIN1	1:39456915-39472684	Seto_10_1	Seto_10_2	OK	82.4196	89.3607	0.116653	0.213666	0.83005	0.885266	no
XLOC_000304	XLOC_000304	NM_001184979,NM_004552	NDUFS5,NDUFS5	1:39491966-39500308	Seto_10_1	Seto_10_2	OK	210.075	149.773	-0.488126	-0.862685	0.37645	0.524181	no
XLOC_000305	XLOC_000305	NM_012090,NM_015038	MACF1,KIAA0754	1:39547088-39953392	Seto_10_1	Seto_10_2	OK	78.3977	58.9832	-0.410508	-0.67985	0.47495	0.612787	no
XLOC_000306	XLOC_000306	NM_181809	BMP8A	1:39957317-40025370	Seto_10_1	Seto_10_2	NOTEST	0.226442	0.198273	-0.191654	0	1	1	no
XLOC_000307	XLOC_000307	NM_001195007,NM_006112,NM_203456	PPIE,PPIE,PPIE	1:40204516-40254533	Seto_10_1	Seto_10_2	OK	14.3271	7.78586	-0.879819	-1.1028	0.25195	0.406441	no
XLOC_000308	XLOC_000308	-		1:40419804-40420444	Seto_10_1	Seto_10_2	OK	0	1.72639	inf	nan	0.00395	0.0614486	no
XLOC_000309	XLOC_000309	NM_001136493,NM_032793	MFSD2A,MFSD2A	1:40420570-40435628	Seto_10_1	Seto_10_2	OK	2.48983	1.32	-0.915516	-0.910435	0.3612	0.51128	no
XLOC_000310	XLOC_000310	NM_001105530,NM_006367	CAP1,CAP1	1:40506254-40563142	Seto_10_1	Seto_10_2	OK	76.4203	47.4446	-0.687711	-1.11351	0.2585	0.412549	no
XLOC_000311	XLOC_000311	NM_012421	RLF	1:40627040-40706593	Seto_10_1	Seto_10_2	OK	9.14682	7.02081	-0.381634	-0.495549	0.49595	0.631305	no
XLOC_000312	XLOC_000312	NM_001008740	TMCO2	1:40713572-40717365	Seto_10_1	Seto_10_2	NOTEST	0	0	0	0	1	1	no
XLOC_000313	XLOC_000313	NM_005857	ZMPSTE24	1:40723721-40759856	Seto_10_1	Seto_10_2	OK	64.6104	54.8738	-0.235651	-0.55348	0.65465	0.758259	no
XLOC_000314	XLOC_000314	NM_001198978,NM_001198979,NM_001198980,NM_022733	SMAP2,SMAP2,SMAP2,SMAP2	1:40839377-40889222	Seto_10_1	Seto_10_2	OK	9.54729	6.0138	-0.666814	-1.04437	0.28365	0.436395	no
XLOC_000315	XLOC_000315	NM_023070	ZNF643	1:40915818-40929817	Seto_10_1	Seto_10_2	OK	5.02745	3.284	-0.614374	-0.914691	0.35905	0.509	no
XLOC_000316	XLOC_000316	NM_198494	ZNF642	1:40943242-40974368	Seto_10_1	Seto_10_2	OK	4.07455	3.5232	-0.209754	-0.173482	0.77045	0.844262	no
XLOC_000317	XLOC_000317	NM_022774	DEM1	1:40974432-40982951	Seto_10_1	Seto_10_2	OK	6.07996	6.156	0.0179311	0.0274988	0.9777	0.981651	no
XLOC_000318	XLOC_000318	NM_152373	ZNF684	1:40997232-41013841	Seto_10_1	Seto_10_2	OK	3.0832	2.59506	-0.24866	-0.310975	0.7575	0.835114	no
XLOC_000319	XLOC_000319	NM_001142587,NM_001142588,NM_001142589,NM_001142590,NM_014223	NFYC,NFYC,NFYC,NFYC,NFYC	1:41154751-41237275	Seto_10_1	Seto_10_2	OK	42.8206	25.7024	-0.736404	-1.275	0.19775	0.340797	no
XLOC_000320	XLOC_000320	NR_029846	MIR30E	1:41154751-41237275	Seto_10_1	Seto_10_2	NOTEST	0	0	0	0	1	1	no
XLOC_000321	XLOC_000321	NR_029833	MIR30C1	1:41154751-41237275	Seto_10_1	Seto_10_2	NOTEST	0	0	0	0	1	1	no
XLOC_000322	XLOC_000322	NM_004700,NM_172163	KCNQ4,KCNQ4	1:41249683-41306124	Seto_10_1	Seto_10_2	OK	0.416588	2.70023	2.69639	3.1731	0.05015	0.0964368	no
XLOC_000323	XLOC_000323	NM_001905	CTPS	1:41445006-41478669	Seto_10_1	Seto_10_2	OK	98.8287	82.6167	-0.258497	-0.503462	0.63015	0.739788	no
XLOC_000324	XLOC_000324	NR_037868	LOC100507178	1:41480261-41707815	Seto_10_1	Seto_10_2	OK	1.30341	0.788768	-0.724619	-0.573744	0.71785	0.807027	no
XLOC_000325	XLOC_000325	NM_001172218	SCMH1	1:41480261-41707815	Seto_10_1	Seto_10_2	OK	1.39358	0.533455	-1.38536	-0.379013	0.7345	0.819144	no
XLOC_000326	XLOC_000326	NM_007102	GUCA2B	1:42619091-42621495	Seto_10_1	Seto_10_2	NOTEST	0	0	0	0	1	1	no
XLOC_000327	XLOC_000327	NM_173642	RIMKLA	1:42846467-42889900	Seto_10_1	Seto_10_2	OK	0.407663	0.582181	0.514091	0.691995	0.47925	0.616706	no
XLOC_000328	XLOC_000328	NM_001077447,NM_024664	PPCS,PPCS	1:42922131-42926370	Seto_10_1	Seto_10_2	OK	8.18513	3.64847	-1.16571	-1.56356	0.11965	0.217929	no
XLOC_000329	XLOC_000329	-		1:42929452-42939083	Seto_10_1	Seto_10_2	OK	0	2.10425	inf	nan	0.09575	0.177962	no
XLOC_000330	XLOC_000330	NM_001080850	CCDC30	1:42948348-43120335	Seto_10_1	Seto_10_2	OK	0.420542	0.301907	-0.478144	-0.550826	0.5869	0.70662	no
XLOC_000331	XLOC_000331	NM_006347	PPIH	1:43124047-43142557	Seto_10_1	Seto_10_2	OK	78.6704	42.9371	-0.873597	-1.4124	0.15155	0.270498	no
XLOC_000332	XLOC_000332	NM_004559	YBX1	1:43148065-43168440	Seto_10_1	Seto_10_2	OK	1158.46	1711.77	0.563282	0.994926	0.31155	0.464191	no
XLOC_000333	XLOC_000333	NM_024097	C1orf50	1:43232901-43242033	Seto_10_1	Seto_10_2	OK	3.26294	0.506911	-2.68637	-2.62781	0.01375	0.0931139	no
XLOC_000334	XLOC_000334	NM_001242750	LOC100129924	1:43253660-43263901	Seto_10_1	Seto_10_2	NOTEST	0	0	0	0	1	1	no
XLOC_000335	XLOC_000335	NM_001017922,NM_018538	ERMAP,ERMAP	1:43272722-43310660	Seto_10_1	Seto_10_2	OK	5.06387	5.45211	0.106575	0.0697766	0.9407	0.958098	no
XLOC_000336	XLOC_000336	NM_001242739,NM_015911	ZNF691,ZNF691	1:43312243-43318520	Seto_10_1	Seto_10_2	OK	4.36628	1.96268	-1.15358	-1.49684	0.12625	0.228951	no
XLOC_000337	XLOC_000337	NR_033967	FLJ32224	1:43391045-43449029	Seto_10_1	Seto_10_2	NOTEST	0.141263	0.249686	0.821728	0	1	1	no
XLOC_000338	XLOC_000338	NM_001101376	FAM183A	1:43613593-43622094	Seto_10_1	Seto_10_2	OK	13.3781	14.3207	0.098232	0.0847047	0.93405	0.953723	no
XLOC_000339	XLOC_000339	NM_001167965,NM_001195831,NM_152498	WDR65,WDR65,WDR65	1:43629844-43720119	Seto_10_1	Seto_10_2	OK	5.48267	4.13762	-0.40608	-0.184799	0.84955	0.898186	no
XLOC_000340	XLOC_000340	NM_144626	TMEM125	1:43735664-43739673	Seto_10_1	Seto_10_2	NOTEST	0.0742898	0.418873	2.49528	0	1	1	no
XLOC_000341	XLOC_000341	NM_001253357,NM_005424	TIE1,TIE1	1:43766565-43788781	Seto_10_1	Seto_10_2	OK	0.457689	0.0830715	-2.46194	-1.23204	0.21495	0.364662	no
XLOC_000342	XLOC_000342	NM_005373	MPL	1:43803474-43820135	Seto_10_1	Seto_10_2	NOTEST	0.221843	0.479193	1.11107	0	1	1	no
XLOC_000343	XLOC_000343	NM_001255	CDC20	1:43824625-43828873	Seto_10_1	Seto_10_2	OK	149.338	67.572	-1.14408	-2.5218	0.03985	0.0944652	no
XLOC_000344	XLOC_000344	NM_015284	SZT2	1:43855555-43920244	Seto_10_1	Seto_10_2	OK	10.3796	5.97209	-0.797445	-1.14423	0.37795	0.525849	no
XLOC_000345	XLOC_000345	NM_002840,NM_130440	PTPRF,PTPRF	1:43996546-44090541	Seto_10_1	Seto_10_2	OK	48.9458	27.149	-0.850285	-1.56699	0.11625	0.212617	no
XLOC_000346	XLOC_000346	NM_014663	KDM4A	1:44115753-44173012	Seto_10_1	Seto_10_2	OK	18.4257	9.24604	-0.994813	-1.60033	0.08525	0.159808	no
XLOC_000347	XLOC_000347	NM_001270459,NM_001270460,NM_001270461,NM_001270462,NM_001270463,NM_001270464,NM_001270465,NM_001270466,NM_006279,NM_174963,NM_174964,NM_174965,NM_174966,NM_174967,NM_174968,NM_174969,NM_174970,NM_174971	,,,,,,,,ST3GAL3,ST3GAL3,ST3GAL3,ST3GAL3,ST3GAL3,ST3GAL3,ST3GAL3,ST3GAL3,ST3GAL3,ST3GAL3	1:44173203-44396837	Seto_10_1	Seto_10_2	OK	2.77045	0.912847	-1.60167	-1.75531	0.0295	0.0944652	no
XLOC_000348	XLOC_000348	NM_001136215,NM_057090,NM_057091	ARTN,ARTN,ARTN	1:44398991-44402912	Seto_10_1	Seto_10_2	OK	0.226652	0.682549	1.59046	0.721426	0.43715	0.578079	no
XLOC_000349	XLOC_000349	NM_014652	IPO13	1:44411789-44434622	Seto_10_1	Seto_10_2	OK	8.51147	3.25249	-1.38787	-2.1077	0.03465	0.0944652	no
XLOC_000350	XLOC_000350	NM_001039589,NM_001384	DPH2,DPH2	1:44435652-44439956	Seto_10_1	Seto_10_2	OK	7.55578	1.42226	-2.40939	-3.04491	0.00435	0.0665378	no
XLOC_000351	XLOC_000351	NM_001039457,NM_004047	ATP6V0B,ATP6V0B	1:44440601-44443972	Seto_10_1	Seto_10_2	OK	52.6071	21.4403	-1.29494	-1.89131	0.06335	0.120852	no
XLOC_000352	XLOC_000352	NM_001005417,NM_003780,NM_030587	B4GALT2,B4GALT2,B4GALT2	1:44444873-44457245	Seto_10_1	Seto_10_2	OK	4.08854	2.53775	-0.688036	-0.969072	0.36035	0.510341	no
XLOC_000353	XLOC_000353	NM_152499	CCDC24	1:44457279-44497164	Seto_10_1	Seto_10_2	OK	4.1151	3.14176	-0.389356	-0.43011	0.72245	0.810541	no
XLOC_000354	XLOC_000354	NM_173484	KLF17	1:44584521-44600809	Seto_10_1	Seto_10_2	NOTEST	0	0.0742204	inf	0	1	1	no
XLOC_000355	XLOC_000355	NM_001034023,NM_001034024,NM_019100	DMAP1,DMAP1,DMAP1	1:44679124-44686351	Seto_10_1	Seto_10_2	OK	16.0281	8.41786	-0.929078	-1.43555	0.1511	0.269776	no
XLOC_000356	XLOC_000356	NM_018150	RNF220	1:44870959-45117396	Seto_10_1	Seto_10_2	OK	10.1837	2.07646	-2.29406	-3.32739	0.00275	0.0614486	no
XLOC_000357	XLOC_000357	NR_049849		1:44870959-45117396	Seto_10_1	Seto_10_2	NOTEST	0	0	0	0	1	1	no
XLOC_000358	XLOC_000358	NM_001145636	C1orf228	1:45140393-45191263	Seto_10_1	Seto_10_2	OK	0.630185	0.150467	-2.06633	-1.14415	0.2626	0.41577	no
XLOC_000359	XLOC_000359	NM_006845	KIF2C	1:45205429-45233438	Seto_10_1	Seto_10_2	OK	34.1851	15.497	-1.14138	-1.92759	0.05535	0.106229	no
XLOC_000360	XLOC_000360	NM_001012	RPS8	1:45240027-45244412	Seto_10_1	Seto_10_2	OK	1118.85	426.951	-1.38987	-2.55587	0.01145	0.090449	no
XLOC_000361	XLOC_000361	NR_000015	SNORD55	1:45240027-45244412	Seto_10_1	Seto_10_2	NOTEST	0	0	0	0	1	1	no
XLOC_000362	XLOC_000362	NR_000024	SNORD46	1:45240027-45244412	Seto_10_1	Seto_10_2	NOTEST	0	0	0	0	1	1	no
XLOC_000363	XLOC_000363	NR_001456	SNORD38A	1:45240027-45244412	Seto_10_1	Seto_10_2	NOTEST	0	0	0	0	1	1	no
XLOC_000364	XLOC_000364	NR_001457	SNORD38B	1:45240027-45244412	Seto_10_1	Seto_10_2	NOTEST	0	0	0	0	1	1	no
XLOC_000365	XLOC_000365	-		1:45265341-45265819	Seto_10_1	Seto_10_2	OK	0	3.42022	inf	nan	0.00715	0.0742913	no
XLOC_000366	XLOC_000366	NM_004073	PLK3	1:45266035-45272957	Seto_10_1	Seto_10_2	OK	2.14579	1.40127	-0.614776	-1.10972	0.49605	0.631385	no
XLOC_000367	XLOC_000367	NM_001136537	BTBD19	1:45274153-45279801	Seto_10_1	Seto_10_2	OK	0.933469	0.817516	-0.191355	-0.3444	0.90635	0.93624	no
XLOC_000368	XLOC_000368	NM_000374	UROD	1:45477804-45481386	Seto_10_1	Seto_10_2	OK	35.7397	13.3431	-1.42144	-2.26441	0.0244	0.0944652	no
XLOC_000369	XLOC_000369	NR_024270	LOC400752	1:45769581-45771291	Seto_10_1	Seto_10_2	NOTEST	0.365117	0	#NAME?	0	1	1	no
XLOC_000370	XLOC_000370	NM_032756	HPDL	1:45792544-45794346	Seto_10_1	Seto_10_2	OK	2.2867	2.03071	-0.171283	-0.33047	0.8408	0.892265	no
XLOC_000371	XLOC_000371	NM_025077	TOE1	1:45794653-45956840	Seto_10_1	Seto_10_2	OK	9.70207	5.65017	-0.779999	-1.25073	0.34665	0.497984	no
XLOC_000372	XLOC_000372	NM_015506	MMACHC	1:45959597-45988562	Seto_10_1	Seto_10_2	OK	4.48019	1.43018	-1.64737	-0.781613	0.5289	0.658685	no
XLOC_000373	XLOC_000373	NM_001202413,NM_001202414,NM_006066,NM_153326	AKR1A1,AKR1A1,AKR1A1,AKR1A1	1:46016454-46035723	Seto_10_1	Seto_10_2	OK	13.0508	5.44384	-1.26144	-1.75661	0.0781	0.147214	no
XLOC_000374	XLOC_000374	NM_001195193,NM_002482,NM_152298	NASP,NASP,NASP	1:46049290-46084578	Seto_10_1	Seto_10_2	OK	119.842	118.746	-0.0132586	-0.0233348	0.9802	0.98351	no
XLOC_000375	XLOC_000375	NM_016486	TMEM69	1:46153846-46216485	Seto_10_1	Seto_10_2	OK	35.9567	31.9516	-0.170372	-0.338335	0.7831	0.852799	no
XLOC_000376	XLOC_000376	NM_015112	MAST2	1:46269284-46501796	Seto_10_1	Seto_10_2	OK	6.1845	3.20369	-0.948921	-1.4611	0.14375	0.257944	no
XLOC_000377	XLOC_000377	-		1:46640518-46640647	Seto_10_1	Seto_10_2	OK	0	87.4832	inf	nan	0.0491	0.0944652	no
XLOC_000378	XLOC_000378	NM_005727	TSPAN1	1:46640748-46651634	Seto_10_1	Seto_10_2	OK	1.16511	0.974737	-0.257382	-0.336763	0.7957	0.861605	no
XLOC_000379	XLOC_000379	NM_001013615	LURAP1	1:46654352-46686928	Seto_10_1	Seto_10_2	NOTEST	0	0	0	0	1	1	no
XLOC_000380	XLOC_000380	NM_001142548,NM_003579	RAD54L,RAD54L	1:46713366-46769038	Seto_10_1	Seto_10_2	OK	13.477	4.53995	-1.56975	-2.32751	0.07435	0.140382	no
XLOC_000381	XLOC_000381	NM_006004	UQCRH	1:46769379-46782455	Seto_10_1	Seto_10_2	OK	515.887	570.524	0.145232	0.269078	0.788	0.856136	no
XLOC_000382	XLOC_000382	NM_001256127,NM_001256128,NM_199044	NSUN4,NSUN4,NSUN4	1:46805848-46830824	Seto_10_1	Seto_10_2	OK	6.85589	5.12638	-0.419404	-0.526312	0.5708	0.693003	no
XLOC_000383	XLOC_000383	NM_001441	FAAH	1:46859938-46879520	Seto_10_1	Seto_10_2	NOTEST	0.186406	0.270129	0.535196	0	1	1	no
XLOC_000384	XLOC_000384	NR_045483	LOC729041	1:46899498-46911374	Seto_10_1	Seto_10_2	OK	0.627937	0.148068	-2.08436	-1.25436	0.3385	0.490168	no
XLOC_000385	XLOC_000385	NM_147192,NM_172225	DMBX1,DMBX1	1:46972667-46979886	Seto_10_1	Seto_10_2	OK	0.13229	2.20012	4.05581	2.20778	0.0453	0.0944652	no
XLOC_000386	XLOC_000386	NR_038403	LOC100507423	1:47004367-47069966	Seto_10_1	Seto_10_2	NOTEST	0.0800761	0.0373668	-1.09962	0	1	1	no
XLOC_000387	XLOC_000387	NM_003684	MKNK1	1:47004367-47069966	Seto_10_1	Seto_10_2	OK	1.01564	1.80398	0.828786	0.261899	0.7812	0.85138	no
XLOC_000388	XLOC_000388	NM_001145474	ATPAF1-AS1	1:47137496-47139256	Seto_10_1	Seto_10_2	NOTEST	0.133338	0.256271	0.942583	0	1	1	no
XLOC_000389	XLOC_000389	NR_038827,NR_038828	LOC100130197,LOC100130197	1:47139707-47184736	Seto_10_1	Seto_10_2	NOTEST	0	0.038042	inf	0	1	1	no
XLOC_000390	XLOC_000390	NM_000779,NM_001099772	CYP4B1,CYP4B1	1:47264669-47285021	Seto_10_1	Seto_10_2	NOTEST	0	0	0	0	1	1	no
XLOC_000391	XLOC_000391	NM_178033	CYP4X1	1:47489239-47516423	Seto_10_1	Seto_10_2	NOTEST	0	0.0382976	inf	0	1	1	no
XLOC_000392	XLOC_000392	NM_178134	CYP4Z1	1:47533159-47583992	Seto_10_1	Seto_10_2	NOTEST	0.0236448	0	#NAME?	0	1	1	no
XLOC_000393	XLOC_000393	NM_001010969	CYP4A22	1:47603106-47614526	Seto_10_1	Seto_10_2	NOTEST	0	0	0	0	1	1	no
XLOC_000394	XLOC_000394	NR_047498		1:47644921-47646011	Seto_10_1	Seto_10_2	NOTEST	0	0	0	0	1	1	no
XLOC_000395	XLOC_000395	NM_001136140,NM_016308	CMPK1,CMPK1	1:47799468-47845893	Seto_10_1	Seto_10_2	OK	35.3002	29.6566	-0.251321	-0.415672	0.6705	0.770939	no
XLOC_000396	XLOC_000396	NM_012186	FOXE3	1:47881743-47883724	Seto_10_1	Seto_10_2	NOTEST	0.249963	0.293273	0.230528	0	1	1	no
XLOC_000397	XLOC_000397	NM_004474	FOXD2	1:47901688-47906363	Seto_10_1	Seto_10_2	NOTEST	0.832603	1.04528	0.328194	0	1	1	no
XLOC_000398	XLOC_000398	NM_001011547,NM_001135181	SLC5A9,SLC5A9	1:48688356-48714316	Seto_10_1	Seto_10_2	NOTEST	0.111931	0.0687413	-0.703358	0	1	1	no
XLOC_000399	XLOC_000399	NM_001144774,NM_001144775,NM_001144776,NM_001144777,NM_021952	ELAVL4,ELAVL4,ELAVL4,ELAVL4,ELAVL4	1:50513685-50667540	Seto_10_1	Seto_10_2	NOTEST	0	0	0	0	1	1	no
XLOC_000400	XLOC_000400	NM_001262,NM_078626	CDKN2C,CDKN2C	1:51434366-51440993	Seto_10_1	Seto_10_2	OK	8.18212	5.91859	-0.467222	-0.666006	0.51495	0.647422	no
XLOC_000401	XLOC_000401	-		1:51467122-51476072	Seto_10_1	Seto_10_2	OK	2.70998	5.1565	0.928111	1.00164	0.5118	0.644571	no
XLOC_000402	XLOC_000402	NM_001136508	C1orf185	1:51567905-51613754	Seto_10_1	Seto_10_2	NOTEST	0	0	0	0	1	1	no
XLOC_000403	XLOC_000403	NM_014372	RNF11	1:51701944-51739119	Seto_10_1	Seto_10_2	OK	15.1736	13.5165	-0.166845	-0.367148	0.7776	0.848795	no
XLOC_000404	XLOC_000404	NM_024586,NM_148904,NM_148905,NM_148906,NM_148907,NM_148908,NM_148909	OSBPL9,OSBPL9,OSBPL9,OSBPL9,OSBPL9,OSBPL9,OSBPL9	1:52082545-52344609	Seto_10_1	Seto_10_2	OK	37.2943	34.7125	-0.103498	-0.0858625	0.9219	0.945862	no
XLOC_000405	XLOC_000405	NM_001136497,NM_001243767,NM_152265	BTF3L4,BTF3L4,BTF3L4	1:52521856-52556388	Seto_10_1	Seto_10_2	OK	27.1478	17.3068	-0.6495	-1.14912	0.2498	0.40521	no
XLOC_000406	XLOC_000406	NM_004799,NM_007323,NM_007324	ZFYVE9,ZFYVE9,ZFYVE9	1:52608045-52812358	Seto_10_1	Seto_10_2	OK	7.81496	3.9942	-0.96833	-1.60353	0.1024	0.189208	no
XLOC_000407	XLOC_000407	NM_032864	PRPF38A	1:52870218-52884501	Seto_10_1	Seto_10_2	OK	25.8502	21.5553	-0.262133	-0.468676	0.6307	0.740256	no
XLOC_000408	XLOC_000408	NM_015696	GPX7	1:53068042-53074723	Seto_10_1	Seto_10_2	NOTEST	0.0455662	0.177252	1.95976	0	1	1	no
XLOC_000409	XLOC_000409	NM_001042693	FAM159A	1:53099065-53122737	Seto_10_1	Seto_10_2	NOTEST	0	0	0	0	1	1	no
XLOC_000410	XLOC_000410	NM_024646	ZYG11B	1:53192130-53293013	Seto_10_1	Seto_10_2	OK	8.9662	3.68754	-1.28184	-2.32128	0.0326	0.0944652	no
XLOC_000411	XLOC_000411	NM_001004339	ZYG11A	1:53308182-53387446	Seto_10_1	Seto_10_2	OK	14.1144	12.364	-0.191019	-0.326326	0.76995	0.84389	no
XLOC_000412	XLOC_000412	NM_001007098,NM_001007099,NM_001007100,NM_001007250,NM_001193599,NM_001193600,NM_001193617,NM_002979	SCP2,SCP2,SCP2,SCP2,SCP2,SCP2,SCP2,SCP2	1:53392900-53517289	Seto_10_1	Seto_10_2	OK	32.3632	25.6546	-0.335137	-0.557077	0.5721	0.694211	no
XLOC_000413	XLOC_000413	NM_001199080,NM_001199081,NM_001199082,NM_153703	PODN,PODN,PODN,PODN	1:53527723-53551174	Seto_10_1	Seto_10_2	NOTEST	0.0157002	0.178607	3.50794	0	1	1	no
XLOC_000414	XLOC_000414	NM_000098	CPT2	1:53662100-53686302	Seto_10_1	Seto_10_2	OK	7.2014	3.29838	-1.12652	-1.46134	0.22575	0.378816	no
XLOC_000415	XLOC_000415	NR_038953	LOC100507564	1:53692563-53793821	Seto_10_1	Seto_10_2	OK	0.135744	0.479341	1.82016	0.132205	0.3242	0.476481	no
XLOC_000416	XLOC_000416	NM_033067	DMRTB1	1:53925071-53933158	Seto_10_1	Seto_10_2	NOTEST	0	0.232028	inf	0	1	1	no
XLOC_000417	XLOC_000417	NM_000792,NM_001039715,NM_001039716,NM_213593	DIO1,DIO1,DIO1,DIO1	1:54359860-54377943	Seto_10_1	Seto_10_2	OK	0.465208	0.318172	-0.548069	-0.529246	0.5405	0.667647	no
XLOC_000418	XLOC_000418	-		1:54381664-54382959	Seto_10_1	Seto_10_2	OK	1.55208	1.74201	0.166549	0.208623	0.84905	0.897899	no
XLOC_000419	XLOC_000419	-		1:54383835-54384514	Seto_10_1	Seto_10_2	OK	0.900325	0.775065	-0.216128	-0.165461	0.8958	0.92924	no
XLOC_000420	XLOC_000420	-		1:54385767-54386543	Seto_10_1	Seto_10_2	OK	1.25627	1.51568	0.270813	0.36221	0.8447	0.894892	no
XLOC_000421	XLOC_000421	NM_001256409,NM_052940	LRRC42,LRRC42	1:54411998-54433841	Seto_10_1	Seto_10_2	OK	14.6898	11.3095	-0.377279	-0.606194	0.5405	0.667647	no
XLOC_000422	XLOC_000422	NM_153035	TCEANC2	1:54519273-54565416	Seto_10_1	Seto_10_2	OK	4.32695	1.98807	-1.12198	-1.6749	0.0929	0.172927	no
XLOC_000423	XLOC_000423	NR_039942	MIR4781	1:54519273-54565416	Seto_10_1	Seto_10_2	NOTEST	0	0	0	0	1	1	no
XLOC_000424	XLOC_000424	NM_016491	MRPL37	1:54665839-54691432	Seto_10_1	Seto_10_2	OK	74.1648	37.189	-0.995857	-2.11559	0.0803	0.151232	no
XLOC_000425	XLOC_000425	NM_015547,NM_147161	ACOT11,ACOT11	1:55008437-55100417	Seto_10_1	Seto_10_2	OK	0.737389	0.465777	-0.662784	-0.589357	0.539	0.666457	no
XLOC_000426	XLOC_000426	NM_001039464,NM_004623	HEATR8,TTC4	1:55107426-55208328	Seto_10_1	Seto_10_2	OK	13.3372	11.1514	-0.25824	-0.429095	0.66145	0.763604	no
XLOC_000427	XLOC_000427	NM_001110533,NM_152607	C1orf177,C1orf177	1:55271735-55307937	Seto_10_1	Seto_10_2	NOTEST	0.05689	0.139302	1.29196	0	1	1	no
XLOC_000428	XLOC_000428	NM_182532	TMEM61	1:55446464-55457966	Seto_10_1	Seto_10_2	OK	0.0541501	0.762643	3.81597	1.47952	0.25535	0.409835	no
XLOC_000429	XLOC_000429	NM_057176	BSND	1:55464616-55474465	Seto_10_1	Seto_10_2	NOTEST	0	0.0315047	inf	0	1	1	no
XLOC_000430	XLOC_000430	NM_174936	PCSK9	1:55505148-55530526	Seto_10_1	Seto_10_2	NOTEST	0.01649	0.127682	2.95289	0	1	1	no
XLOC_000431	XLOC_000431	NR_038320	LOC100507634	1:55681080-55683128	Seto_10_1	Seto_10_2	OK	2.40734	3.64785	0.599608	1.3852	0.44985	0.590295	no
XLOC_000432	XLOC_000432	NR_039618	MIR4422	1:55691313-55691396	Seto_10_1	Seto_10_2	NOTEST	0	0	0	0	1	1	no
XLOC_000433	XLOC_000433	NM_006252	PRKAA2	1:57110989-57181008	Seto_10_1	Seto_10_2	OK	3.09822	2.13449	-0.537546	-0.856782	0.3843	0.532496	no
XLOC_000434	XLOC_000434	NM_000562	C8A	1:57320442-57383894	Seto_10_1	Seto_10_2	NOTEST	0	0	0	0	1	1	no
XLOC_000435	XLOC_000435	NR_034014,NR_034015	LOC100131060,LOC100131060	1:59250822-59369312	Seto_10_1	Seto_10_2	NOTEST	0	0	0	0	1	1	no
XLOC_000436	XLOC_000436	NM_001113411,NM_001244714,NM_018291	FGGY,FGGY,FGGY	1:59762624-60228402	Seto_10_1	Seto_10_2	OK	2.73261	3.26232	0.255621	0.246328	0.7909	0.858202	no
XLOC_000437	XLOC_000437	NM_015888	HOOK1	1:60280532-60342175	Seto_10_1	Seto_10_2	OK	6.67741	5.64046	-0.243476	-0.41632	0.66805	0.768987	no
XLOC_000438	XLOC_000438	NM_001134673,NM_001145511,NM_001145512,NM_005595	NFIA,NFIA,NFIA,NFIA	1:61542945-61928460	Seto_10_1	Seto_10_2	OK	10.436	5.8098	-0.845006	-1.11525	0.24815	0.404388	no
XLOC_000439	XLOC_000439	NM_176877	INADL	1:62207436-62629591	Seto_10_1	Seto_10_2	OK	3.43242	2.81838	-0.284361	-0.435072	0.6551	0.758551	no
XLOC_000440	XLOC_000440	NM_001164835,NM_019079	L1TD1,L1TD1	1:62660473-62678001	Seto_10_1	Seto_10_2	NOTEST	0.0379128	0.0792612	1.06393	0	1	1	no
XLOC_000441	XLOC_000441	NM_001017415,NM_001017416,NM_003368	USP1,USP1,USP1	1:62901974-62917475	Seto_10_1	Seto_10_2	OK	59.6602	61.244	0.0377991	0.0700151	0.9427	0.959466	no
XLOC_000442	XLOC_000442	NM_014495	ANGPTL3	1:62920180-63154154	Seto_10_1	Seto_10_2	NOTEST	0.0925536	0.0401773	-1.20391	0	1	1	no
XLOC_000443	XLOC_000443	NM_032852,NM_178221	ATG4C,ATG4C	1:63249639-63331045	Seto_10_1	Seto_10_2	OK	7.3688	5.43168	-0.440032	-0.686811	0.48165	0.61884	no
XLOC_000444	XLOC_000444	-		1:63786522-63786906	Seto_10_1	Seto_10_2	OK	15.1202	14.0632	-0.104558	-0.2559	0.896	0.929382	no
XLOC_000445	XLOC_000445	NM_012183	FOXD3	1:63788729-63790797	Seto_10_1	Seto_10_2	OK	1.11182	1.76576	0.667367	1.87028	0.5772	0.698719	no
XLOC_000446	XLOC_000446	NM_013339	ALG6	1:63833260-63904233	Seto_10_1	Seto_10_2	OK	16.0588	15.4831	-0.0526698	-0.0602629	0.94605	0.961532	no
XLOC_000447	XLOC_000447	NM_032437	EFCAB7	1:63989012-64038364	Seto_10_1	Seto_10_2	OK	3.44869	2.06758	-0.738109	-0.661897	0.31565	0.468825	no
XLOC_000448	XLOC_000448	NR_002771	DLEU2L	1:63989012-64038364	Seto_10_1	Seto_10_2	OK	1.71091	0.939377	-0.864984	-0.522696	0.62745	0.738068	no
XLOC_000449	XLOC_000449	NM_001172818,NM_001172819,NM_002633	PGM1,PGM1,PGM1	1:64058946-64125965	Seto_10_1	Seto_10_2	OK	10.03	4.40375	-1.18752	-1.78134	0.0772	0.145577	no
XLOC_000450	XLOC_000450	NM_001083592,NM_005012	ROR1,ROR1	1:64239689-64647179	Seto_10_1	Seto_10_2	OK	2.48735	1.72802	-0.525489	-0.721212	0.47115	0.609294	no
XLOC_000451	XLOC_000451	NM_152489	UBE2U	1:64669489-64710027	Seto_10_1	Seto_10_2	NOTEST	0	0.165524	inf	0	1	1	no
XLOC_000452	XLOC_000452	NM_020925	CACHD1	1:64936475-65158741	Seto_10_1	Seto_10_2	OK	3.70011	2.45444	-0.592177	-0.929336	0.3477	0.499027	no
XLOC_000453	XLOC_000453	NR_039957	MIR4794	1:64936475-65158741	Seto_10_1	Seto_10_2	NOTEST	0	0	0	0	1	1	no
XLOC_000454	XLOC_000454	NM_018211	RAVER2	1:65210777-65432187	Seto_10_1	Seto_10_2	OK	10.6772	11.7695	0.140517	0.159442	0.87065	0.912192	no
XLOC_000455	XLOC_000455	NM_001005353,NM_013410,NM_203464	AK4,AK4,AK4	1:65613231-65697828	Seto_10_1	Seto_10_2	OK	9.9026	4.72035	-1.06891	-1.8042	0.06585	0.125334	no
XLOC_000456	XLOC_000456	NM_001256864,NM_001256865,NM_014787	DNAJC6,DNAJC6,DNAJC6	1:65720219-65881552	Seto_10_1	Seto_10_2	OK	2.72153	1.32764	-1.03555	-1.43657	0.14965	0.267494	no
XLOC_000457	XLOC_000457	NM_001003679,NM_001003680,NM_001198681,NM_001198683,NM_001198687,NM_001198688,NM_001198689,NM_002303,NM_017526	LEPR,LEPR,LEPROT,LEPROT,LEPR,LEPR,LEPR,LEPR,LEPROT	1:65886130-66103176	Seto_10_1	Seto_10_2	OK	27.6563	29.2548	0.0810625	0.154899	0.9139	0.940916	no
XLOC_000458	XLOC_000458	NM_001037339,NM_001037340,NM_001037341,NM_002600	PDE4B,PDE4B,PDE4B,PDE4B	1:66258192-66840262	Seto_10_1	Seto_10_2	NOTEST	0.312307	0.15704	-0.991831	0	1	1	no
XLOC_000459	XLOC_000459	NM_032291	SGIP1	1:66921712-67210768	Seto_10_1	Seto_10_2	NOTEST	0.0491714	0.00539905	-3.18704	0	1	1	no
XLOC_000460	XLOC_000460	NR_036060	MIR3117	1:66921712-67210768	Seto_10_1	Seto_10_2	NOTEST	0	0	0	0	1	1	no
XLOC_000461	XLOC_000461	NM_152665	TCTEX1D1	1:67218139-67244730	Seto_10_1	Seto_10_2	NOTEST	0	0	0	0	1	1	no
XLOC_000462	XLOC_000462	NM_001077700,NM_001077701,NM_001077702,NM_001077703,NM_001077704,NM_001146110,NM_001146111,NM_001146112,NM_001146113,NM_020948	MIER1,MIER1,MIER1,MIER1,MIER1,MIER1,MIER1,MIER1,MIER1,MIER1	1:67390577-67454302	Seto_10_1	Seto_10_2	OK	16.211	14.7467	-0.136584	-0.23726	0.8117	0.873176	no
XLOC_000463	XLOC_000463	NM_144701	IL23R	1:67632168-67725650	Seto_10_1	Seto_10_2	NOTEST	0	0	0	0	1	1	no
XLOC_000464	XLOC_000464	NM_001258214,NM_001258215,NM_001258216,NM_001559	,,,IL12RB2	1:67773046-67862583	Seto_10_1	Seto_10_2	OK	0.0755722	0.822633	3.44432	1.73452	0.0799	0.150502	no
XLOC_000465	XLOC_000465	NM_001199741,NM_001199742,NM_001924	GADD45A,GADD45A,GADD45A	1:68150859-68154021	Seto_10_1	Seto_10_2	OK	60.5739	58.9847	-0.0383559	-0.0673821	0.94245	0.959272	no
XLOC_000466	XLOC_000466	NR_040077	LOC100289178	1:68166800-68698284	Seto_10_1	Seto_10_2	OK	0.57297	0.422421	-0.439778	-0.0381538	0.40855	0.553503	no
XLOC_000467	XLOC_000467	NM_001002292	WLS	1:68166800-68698284	Seto_10_1	Seto_10_2	OK	5.45321	1.36085	-2.00259	-0.201103	0.1601	0.284047	no
XLOC_000468	XLOC_000468	NM_001002292	WLS	1:68166800-68698284	Seto_10_1	Seto_10_2	OK	5.0253	6.47262	0.365141	0.103039	0.8736	0.914231	no
XLOC_000469	XLOC_000469	NM_001193334	WLS	1:68166800-68698284	Seto_10_1	Seto_10_2	OK	4.67215	2.12214	-1.13857	-0.207023	0.7203	0.808794	no
XLOC_000470	XLOC_000470	NM_024911	WLS	1:68166800-68698284	Seto_10_1	Seto_10_2	OK	8.02678	0.434402	-4.20772	-0.256478	0.09465	0.176058	no
XLOC_000471	XLOC_000471	NM_024911	WLS	1:68166800-68698284	Seto_10_1	Seto_10_2	OK	3.97873	0	#NAME?	nan	0.037	0.0944652	no
XLOC_000472	XLOC_000472	NM_024911	WLS	1:68166800-68698284	Seto_10_1	Seto_10_2	OK	7.02571	0	#NAME?	nan	0.05075	0.0975694	no
XLOC_000473	XLOC_000473	NM_024911	WLS	1:68166800-68698284	Seto_10_1	Seto_10_2	OK	1.09783	3.67283	1.74223	0.151066	0.2447	0.402181	no
XLOC_000474	XLOC_000474	NM_001002292	WLS	1:68166800-68698284	Seto_10_1	Seto_10_2	OK	7.2625	5.68988	-0.352067	-0.0737735	0.6265	0.737418	no
XLOC_000475	XLOC_000475	NM_024911	WLS	1:68166800-68698284	Seto_10_1	Seto_10_2	OK	1.44109	3.61701	1.32764	0.139172	0.14565	0.261058	no
XLOC_000476	XLOC_000476	NM_024911	WLS	1:68166800-68698284	Seto_10_1	Seto_10_2	OK	4.00085	4.10843	0.0382823	0.00592435	0.3976	0.543364	no
XLOC_000477	XLOC_000477	NM_024911	WLS	1:68166800-68698284	Seto_10_1	Seto_10_2	OK	6.24514	4.52407	-0.465113	-0.0362494	0.29355	0.445859	no
XLOC_000478	XLOC_000478	-		1:69347386-69409552	Seto_10_1	Seto_10_2	OK	4.2849	1.16408	-1.88007	-1.15036	0.35655	0.506894	no
XLOC_000479	XLOC_000479	NM_020794	LRRC7	1:70034054-70589171	Seto_10_1	Seto_10_2	OK	1.63322	0.760545	-1.10262	-0.596601	0.4894	0.624778	no
XLOC_000480	XLOC_000480	NR_023916	PIN1P1	1:70034054-70589171	Seto_10_1	Seto_10_2	NOTEST	0	0	0	0	1	1	no
XLOC_000481	XLOC_000481	NM_001190987,NM_004768	SRSF11,SRSF11	1:70671364-70717701	Seto_10_1	Seto_10_2	OK	64.993	44.7312	-0.539002	-0.999737	0.31085	0.463347	no
XLOC_000482	XLOC_000482	NM_001031693,NM_001036645,NM_001036646	HHLA3,HHLA3,HHLA3	1:70820492-70833705	Seto_10_1	Seto_10_2	OK	14.7244	14.2263	-0.0496445	-0.070176	0.94355	0.960095	no
XLOC_000483	XLOC_000483	NM_001190463,NM_001902,NM_153742	CTH,CTH,CTH	1:70876900-70905534	Seto_10_1	Seto_10_2	OK	1.52425	0.349425	-2.12505	-1.91854	0.07755	0.146213	no
XLOC_000484	XLOC_000484	NR_038420	ZRANB2-AS1	1:71318035-71546972	Seto_10_1	Seto_10_2	NOTEST	0.405685	0.177761	-1.19042	0	1	1	no
XLOC_000485	XLOC_000485	NM_005455	ZRANB2	1:71318035-71546972	Seto_10_1	Seto_10_2	OK	5.05782	4.62675	-0.128515	-0.0762788	0.9391	0.956973	no
XLOC_000486	XLOC_000486	NR_046217	ZRANB2-AS2	1:71547006-71703406	Seto_10_1	Seto_10_2	OK	0.988676	0.92054	-0.103017	-0.0717418	0.9263	0.948876	no
XLOC_000487	XLOC_000487	-		1:72765942-72812064	Seto_10_1	Seto_10_2	NOTEST	0.384603	0	#NAME?	0	1	1	no
XLOC_000488	XLOC_000488	NM_001112808,NM_001199327,NM_001199328,NM_001199329,NM_003838,NM_015978	FPGT-TNNI3K,FPGT-TNNI3K,FPGT,FPGT,FPGT,TNNI3K	1:74663895-75010116	Seto_10_1	Seto_10_2	OK	2.66567	2.03515	-0.389362	-0.552567	0.5618	0.685474	no
XLOC_000489	XLOC_000489	NM_001162916,NM_138467	TYW3,TYW3	1:75171058-75232360	Seto_10_1	Seto_10_2	OK	16.3862	14.2157	-0.204989	-0.176789	0.841	0.892431	no
XLOC_000490	XLOC_000490	NM_001001933,NM_001256114	LHX8,LHX8	1:75594118-75627218	Seto_10_1	Seto_10_2	NOTEST	0.0566239	0	#NAME?	0	1	1	no
XLOC_000491	XLOC_000491	NM_000016,NM_001127328	ACADM,ACADM	1:76190042-76229355	Seto_10_1	Seto_10_2	OK	22.4379	22.5898	0.00973318	0.0169379	0.9859	0.987933	no
XLOC_000492	XLOC_000492	NM_004582	RABGGTB	1:76251885-76260772	Seto_10_1	Seto_10_2	OK	71.2868	72.6687	0.0276989	0.0444543	0.9639	0.972957	no
XLOC_000493	XLOC_000493	NR_002749	SNORD45A	1:76251885-76260772	Seto_10_1	Seto_10_2	NOTEST	0	0	0	0	1	1	no
XLOC_000494	XLOC_000494	NM_002440	MSH4	1:76262555-76378923	Seto_10_1	Seto_10_2	NOTEST	0.0729654	0.111467	0.611332	0	1	1	no
XLOC_000495	XLOC_000495	NM_001160011,NM_152996	ST6GALNAC3,ST6GALNAC3	1:76540388-77096669	Seto_10_1	Seto_10_2	OK	1.39202	0.81554	-0.771354	-0.890452	0.3672	0.517688	no
XLOC_000496	XLOC_000496	NM_030965	ST6GALNAC5	1:77333185-77529737	Seto_10_1	Seto_10_2	OK	0.789977	0.413317	-0.934561	-0.892042	0.3817	0.529676	no
XLOC_000497	XLOC_000497	-		1:77685221-77687553	Seto_10_1	Seto_10_2	OK	0.792261	0.317546	-1.31901	-0.841836	0.3419	0.49322	no
XLOC_000498	XLOC_000498	NM_012093,NM_174858	AK5,AK5	1:77747661-78025755	Seto_10_1	Seto_10_2	OK	21.6758	10.3084	-1.07227	-1.73076	0.0802	0.151053	no
XLOC_000499	XLOC_000499	NM_001270384,NM_198549	,FAM73A	1:78245197-78345340	Seto_10_1	Seto_10_2	OK	6.39063	5.15179	-0.310883	-0.439574	0.65385	0.757921	no
XLOC_000500	XLOC_000500	NM_001172309,NM_144573	NEXN,NEXN	1:78354199-78409578	Seto_10_1	Seto_10_2	OK	1.22821	0.931637	-0.398722	-0.562639	0.5709	0.693087	no
XLOC_000501	XLOC_000501	NM_007034	DNAJB4	1:78469725-78484427	Seto_10_1	Seto_10_2	OK	4.30007	2.95632	-0.540556	-0.792497	0.42475	0.568299	no
XLOC_000502	XLOC_000502	NM_017655	GIPC2	1:78511588-78603112	Seto_10_1	Seto_10_2	NOTEST	0.0210552	0	#NAME?	0	1	1	no
XLOC_000503	XLOC_000503	NR_027310	MGC27382	1:78695282-78835147	Seto_10_1	Seto_10_2	NOTEST	0	0	0	0	1	1	no
XLOC_000504	XLOC_000504	NM_000959,NM_001039585	PTGFR,PTGFR	1:78956727-79006386	Seto_10_1	Seto_10_2	OK	0.547407	0.234544	-1.22275	-1.37215	0.17755	0.310909	no
XLOC_000505	XLOC_000505	NM_006820	IFI44L	1:79086087-79111830	Seto_10_1	Seto_10_2	NOTEST	0.00770739	0.0251964	1.7089	0	1	1	no
XLOC_000506	XLOC_000506	NM_006417	IFI44	1:79115476-79129763	Seto_10_1	Seto_10_2	OK	1.28157	1.27901	-0.00288711	-0.00305918	0.98845	0.989985	no
XLOC_000507	XLOC_000507	NM_012302	LPHN2	1:82165097-82458389	Seto_10_1	Seto_10_2	OK	13.2841	9.79608	-0.439428	-0.708352	0.45585	0.596003	no
XLOC_000508	XLOC_000508	NM_001242857,NM_001242858,NM_001242859,NM_001242860,NM_001242861,NM_001242862,NM_002731,NM_182948,NM_207578	PRKACB,PRKACB,PRKACB,PRKACB,PRKACB,PRKACB,PRKACB,PRKACB,PRKACB	1:84543744-84704181	Seto_10_1	Seto_10_2	OK	15.2967	8.49018	-0.849357	-1.32794	0.1708	0.300717	no
XLOC_000509	XLOC_000509	NM_001010971,NM_001134663,NM_001134664	SAMD13,SAMD13,SAMD13	1:84764048-84816481	Seto_10_1	Seto_10_2	OK	2.02304	0.135858	-3.89635	-2.07237	0.1303	0.235724	no
XLOC_000510	XLOC_000510	NM_021233,NM_058248	DNASE2B,DNASE2B	1:84864214-84880691	Seto_10_1	Seto_10_2	NOTEST	0.0478805	0	#NAME?	0	1	1	no
XLOC_000511	XLOC_000511	NM_025065	RPF1	1:84944919-84972262	Seto_10_1	Seto_10_2	OK	34.3184	19.6956	-0.80111	-0.978228	0.27105	0.423926	no
XLOC_000512	XLOC_000512	NM_145172	WDR63	1:85527992-85598821	Seto_10_1	Seto_10_2	NOTEST	0.108296	0.0737056	-0.555138	0	1	1	no
XLOC_000513	XLOC_000513	NR_039619	MIR4423	1:85599476-85599556	Seto_10_1	Seto_10_2	NOTEST	0	0	0	0	1	1	no
XLOC_000514	XLOC_000514	NR_045484	LOC646626	1:85731459-85743771	Seto_10_1	Seto_10_2	OK	0.517403	0.478195	-0.113689	-0.022212	0.72955	0.815407	no
XLOC_000515	XLOC_000515	NM_001554	CYR61	1:86046443-86049648	Seto_10_1	Seto_10_2	OK	164.271	60.7036	-1.43623	-3.42761	0.0124	0.0908002	no
XLOC_000516	XLOC_000516	NM_006536	CLCA2	1:86889768-86922240	Seto_10_1	Seto_10_2	NOTEST	0.0102617	0.0741634	2.85343	0	1	1	no
XLOC_000517	XLOC_000517	NM_001285	CLCA1	1:86934525-86965974	Seto_10_1	Seto_10_2	NOTEST	0.0240501	0	#NAME?	0	1	1	no
XLOC_000518	XLOC_000518	NM_012128	CLCA4	1:87012758-87046432	Seto_10_1	Seto_10_2	NOTEST	0	0.0060127	inf	0	1	1	no
XLOC_000519	XLOC_000519	NR_024604	CLCA3P	1:87099958-87121059	Seto_10_1	Seto_10_2	OK	0.562672	0.547911	-0.0383514	-0.0457144	0.9619	0.971626	no
XLOC_000520	XLOC_000520	NM_001206651,NM_001206652,NM_001206653,NM_016009	SH3GLB1,SH3GLB1,SH3GLB1,SH3GLB1	1:87170252-87213867	Seto_10_1	Seto_10_2	OK	27.4108	25.1924	-0.121756	-0.226055	0.81975	0.878581	no
XLOC_000521	XLOC_000521	NM_001134492,NM_012262	HS2ST1,HS2ST1	1:87380334-87576718	Seto_10_1	Seto_10_2	OK	12.3464	5.7549	-1.10123	-1.80067	0.06235	0.118999	no
XLOC_000522	XLOC_000522	NR_026985,NR_026986,NR_026987,NR_026988,NR_026989	LOC339524,LOC339524,LOC339524,LOC339524,LOC339524	1:87595447-87634886	Seto_10_1	Seto_10_2	NOTEST	0.128816	0.202993	0.656111	0	1	1	no
XLOC_000523	XLOC_000523	NM_006769	LMO4	1:87794150-87814607	Seto_10_1	Seto_10_2	OK	10.9404	12.6497	0.209446	0.441919	0.71125	0.802205	no
XLOC_000524	XLOC_000524	NM_006256	PKN2	1:89149921-89302175	Seto_10_1	Seto_10_2	OK	30.5265	18.9713	-0.686244	-1.25299	0.20185	0.346707	no
XLOC_000525	XLOC_000525	NM_198460	GBP6	1:89829435-89853719	Seto_10_1	Seto_10_2	NOTEST	0	0.0158793	inf	0	1	1	no
XLOC_000526	XLOC_000526	NR_003133	GBP1P1	1:89873237-89890493	Seto_10_1	Seto_10_2	OK	0.144517	0.784231	2.44004	1.01902	0.29325	0.445532	no
XLOC_000527	XLOC_000527	NM_001134476,NM_015350	LRRC8B,LRRC8B	1:89990396-90063420	Seto_10_1	Seto_10_2	OK	5.24233	3.89361	-0.429098	-0.700885	0.4748	0.612642	no
XLOC_000528	XLOC_000528	NM_032270	LRRC8C	1:90098643-90185095	Seto_10_1	Seto_10_2	OK	7.84877	5.5666	-0.495669	-0.766072	0.42695	0.570419	no
XLOC_000529	XLOC_000529	NM_001134479,NM_018103	LRRC8D,LRRC8D	1:90286572-90401992	Seto_10_1	Seto_10_2	OK	22.913	8.98335	-1.35084	-2.36123	0.0159	0.0934861	no
XLOC_000530	XLOC_000530	NM_182975,NM_182976	ZNF326,ZNF326	1:90460677-90494323	Seto_10_1	Seto_10_2	OK	41.7148	33.9175	-0.298527	-0.525306	0.59565	0.713525	no
XLOC_000531	XLOC_000531	-		1:90685306-90749468	Seto_10_1	Seto_10_2	OK	1.99744	4.92453	1.30183	1.60246	0.5483	0.674165	no
XLOC_000532	XLOC_000532	NM_001134419,NM_001134420,NM_003503	CDC7,CDC7,CDC7	1:91966400-91991586	Seto_10_1	Seto_10_2	OK	17.233	16.0255	-0.104804	-0.153062	0.8825	0.920418	no
XLOC_000533	XLOC_000533	NR_003130	HSP90B3P	1:92100567-92109335	Seto_10_1	Seto_10_2	NOTEST	0	0.0162196	inf	0	1	1	no
XLOC_000534	XLOC_000534	NM_001242805,NM_001242806,NM_001242807,NM_001242808,NM_001242810,NM_001726,NM_207189	BRDT,BRDT,BRDT,BRDT,BRDT,BRDT,BRDT	1:92414927-92479985	Seto_10_1	Seto_10_2	NOTEST	0.0220169	0.0223844	0.0238818	0	1	1	no
XLOC_000535	XLOC_000535	NM_173567	EPHX4	1:92495532-92529093	Seto_10_1	Seto_10_2	OK	7.53663	9.37533	0.31495	0.438316	0.6545	0.758128	no
XLOC_000536	XLOC_000536	NM_015237,NM_183242	KIAA1107,BTBD8	1:92545861-92650280	Seto_10_1	Seto_10_2	OK	1.51174	1.78493	0.239665	0.352088	0.71795	0.807095	no
XLOC_000537	XLOC_000537	NM_001012425	C1orf146	1:92683572-92853732	Seto_10_1	Seto_10_2	NOTEST	0.148806	0	#NAME?	0	1	1	no
XLOC_000538	XLOC_000538	NM_024813	RPAP2	1:92683572-92853732	Seto_10_1	Seto_10_2	OK	5.71822	4.4058	-0.376163	-0.377108	0.7082	0.80003	no
XLOC_000539	XLOC_000539	NM_000969	RPL5	1:93297593-93427079	Seto_10_1	Seto_10_2	OK	1110.29	618.362	-0.844419	-1.25953	0.12695	0.230111	no
XLOC_000540	XLOC_000540	NR_000006	SNORD21	1:93297593-93427079	Seto_10_1	Seto_10_2	NOTEST	0	0	0	0	1	1	no
XLOC_000541	XLOC_000541	NR_002444	SNORA66	1:93297593-93427079	Seto_10_1	Seto_10_2	NOTEST	0	0	0	0	1	1	no
XLOC_000542	XLOC_000542	NM_001164391,NM_001164392,NM_001164393,NM_007358	MTF2,MTF2,MTF2,MTF2	1:93544791-93604638	Seto_10_1	Seto_10_2	OK	18.1333	12.8536	-0.496473	-0.857669	0.38665	0.535051	no
XLOC_000543	XLOC_000543	NM_206886	CCDC18	1:93646262-93744961	Seto_10_1	Seto_10_2	OK	9.67748	11.1808	0.208322	0.371781	0.70885	0.800507	no
XLOC_000544	XLOC_000544	NM_001938	DR1	1:93775455-93830370	Seto_10_1	Seto_10_2	OK	37.7934	14.292	-1.40292	-1.90057	0.0487	0.0944652	no
XLOC_000545	XLOC_000545	NM_001024948,NM_001164473,NM_017737	FNBP1L,FNBP1L,FNBP1L	1:93913687-94020573	Seto_10_1	Seto_10_2	OK	17.3657	13.5101	-0.3622	-0.647569	0.5139	0.64639	no
XLOC_000546	XLOC_000546	NR_034091	LOC100129046	1:94027341-94312706	Seto_10_1	Seto_10_2	OK	0.657733	0.689862	0.0688056	0.0155546	0.88415	0.921257	no
XLOC_000547	XLOC_000547	NM_001261408		1:94027341-94312706	Seto_10_1	Seto_10_2	OK	3.69485	3.3865	-0.125719	-0.0533298	0.37965	0.527617	no
XLOC_000548	XLOC_000548	NM_001261408		1:94027341-94312706	Seto_10_1	Seto_10_2	OK	1.79131	4.46383	1.31726	0.358828	0.54755	0.673534	no
XLOC_000549	XLOC_000549	NM_001261408		1:94027341-94312706	Seto_10_1	Seto_10_2	OK	1.45185	3.91017	1.42933	0.340534	0.44835	0.588743	no
XLOC_000550	XLOC_000550	NR_030621	MIR760	1:94027341-94312706	Seto_10_1	Seto_10_2	NOTEST	0	0	0	0	1	1	no
XLOC_000551	XLOC_000551	NM_001122674,NM_002858	ABCD3,ABCD3	1:94883932-94984455	Seto_10_1	Seto_10_2	OK	32.928	18.0213	-0.869608	-1.09334	0.2447	0.402181	no
XLOC_000552	XLOC_000552	NM_001114106,NM_001258340,NM_001258341,NM_001258342,NM_001258343,NM_152369	SLC44A3,,,,,SLC44A3	1:95285897-95360803	Seto_10_1	Seto_10_2	OK	0.939232	1.01986	0.118814	0.120375	0.90925	0.938287	no
XLOC_000553	XLOC_000553	NR_033998	LOC729970	1:95393583-95428826	Seto_10_1	Seto_10_2	OK	2.94254	0.803761	-1.87222	-1.78857	0.0868	0.162607	no
XLOC_000554	XLOC_000554	NM_001128142,NM_001199679,NM_001199682,NM_001199691,NM_015485,NM_152487	RWDD3,TMEM56,RWDD3,TMEM56-RWDD3,RWDD3,TMEM56	1:95558072-95712827	Seto_10_1	Seto_10_2	OK	23.9981	46.4016	0.951256	1.09196	0.2689	0.422172	no
XLOC_000555	XLOC_000555	NR_033966	FLJ31662	1:95940292-95944912	Seto_10_1	Seto_10_2	NOTEST	0	0.0194914	inf	0	1	1	no
XLOC_000556	XLOC_000556	NM_021190	PTBP2	1:97187174-97280605	Seto_10_1	Seto_10_2	OK	20.0534	19.1616	-0.0656307	-0.106929	0.9162	0.942422	no
XLOC_000557	XLOC_000557	NR_046590		1:97543299-98386615	Seto_10_1	Seto_10_2	NOTEST	0	0	0	0	1	1	no
XLOC_000558	XLOC_000558	NR_046088	LOC729987	1:98519916-98792883	Seto_10_1	Seto_10_2	OK	5.90935	8.31078	0.491985	0.223611	0.81745	0.876976	no
XLOC_000559	XLOC_000559	-		1:98519916-98792883	Seto_10_1	Seto_10_2	OK	6.23263	6.24603	0.00309705	0.00249431	0.9978	0.997942	no
XLOC_000560	XLOC_000560	NM_015976,NM_152238	SNX7,SNX7	1:99127235-99226071	Seto_10_1	Seto_10_2	OK	30.1841	22.7685	-0.406753	-0.70074	0.4792	0.616652	no
XLOC_000561	XLOC_000561	NR_033940	LOC100129620	1:99355800-99614408	Seto_10_1	Seto_10_2	NOTEST	0	0.0805689	inf	0	1	1	no
XLOC_000562	XLOC_000562	NM_001166252,NM_014839	LPPR4,LPPR4	1:99729847-99775138	Seto_10_1	Seto_10_2	NOTEST	0.0295188	0.0281426	-0.0688816	0	1	1	no
XLOC_000563	XLOC_000563	NM_017734	PALMD	1:100111430-100231349	Seto_10_1	Seto_10_2	NOTEST	0	0.0114295	inf	0	1	1	no
XLOC_000564	XLOC_000564	NM_000028,NM_000642,NM_000643,NM_000644,NM_000645,NM_000646	AGL,AGL,AGL,AGL,AGL,AGL	1:100315639-100389579	Seto_10_1	Seto_10_2	OK	10.1471	7.13452	-0.508185	-0.381692	0.4257	0.569164	no
XLOC_000565	XLOC_000565	NM_012243	SLC35A3	1:100435539-100489250	Seto_10_1	Seto_10_2	OK	26.7679	23.87	-0.165303	-0.299027	0.79435	0.860715	no
XLOC_000566	XLOC_000566	NM_033055	HIAT1	1:100503398-100548929	Seto_10_1	Seto_10_2	OK	28.2276	20.6802	-0.448857	-0.800402	0.4485	0.5889	no
XLOC_000567	XLOC_000567	NM_019083	CCDC76	1:100598705-100715409	Seto_10_1	Seto_10_2	OK	8.72362	8.37466	-0.0588968	-0.056049	0.94625	0.961673	no
XLOC_000568	XLOC_000568	NM_001130841,NM_003729	RTCD1,RTCD1	1:100731713-100758601	Seto_10_1	Seto_10_2	OK	22.4507	14.6425	-0.616595	-1.05272	0.28165	0.43475	no
XLOC_000569	XLOC_000569	NR_030279	MIR553	1:100731713-100758601	Seto_10_1	Seto_10_2	NOTEST	0	0	0	0	1	1	no
XLOC_000570	XLOC_000570	NM_003672,NM_033312,NM_033313	CDC14A,CDC14A,CDC14A	1:100818022-100986122	Seto_10_1	Seto_10_2	OK	6.08536	4.85072	-0.327144	-0.426277	0.6279	0.738406	no
XLOC_000571	XLOC_000571	NM_022049	GPR88	1:101003727-101007583	Seto_10_1	Seto_10_2	NOTEST	0	0.235868	inf	0	1	1	no
XLOC_000572	XLOC_000572	NM_001078,NM_001199834,NM_080682	VCAM1,VCAM1,VCAM1	1:101185195-101204601	Seto_10_1	Seto_10_2	NOTEST	0	0	0	0	1	1	no
XLOC_000573	XLOC_000573	NM_001144884,NM_133496	SLC30A7,SLC30A7	1:101361631-101447723	Seto_10_1	Seto_10_2	OK	14.8645	8.0266	-0.889012	-1.41815	0.13665	0.246296	no
XLOC_000574	XLOC_000574	-		1:101491560-101553042	Seto_10_1	Seto_10_2	OK	7.15867	5.99453	-0.256046	-0.222102	0.87125	0.912564	no
XLOC_000575	XLOC_000575	-		1:101629040-101629732	Seto_10_1	Seto_10_2	OK	0	4.87498	inf	nan	0.0491	0.0944652	no
XLOC_000576	XLOC_000576	-		1:101686206-101690487	Seto_10_1	Seto_10_2	OK	5.2649	7.80392	0.567791	0.365961	0.71285	0.803369	no
XLOC_000577	XLOC_000577	NM_001400	S1PR1	1:101702304-101707076	Seto_10_1	Seto_10_2	OK	13.9241	20.3089	0.544532	1.41608	0.36655	0.51708	no
XLOC_000578	XLOC_000578	NR_033424	DNAJA1P5	1:102268126-102462790	Seto_10_1	Seto_10_2	NOTEST	0	0.0443888	inf	0	1	1	no
XLOC_000579	XLOC_000579	NM_017619,NM_020978	RNPC3,AMY2B	1:104068331-104122149	Seto_10_1	Seto_10_2	OK	8.5811	7.46385	-0.201242	-0.269442	0.77675	0.848185	no
XLOC_000580	XLOC_000580	NR_024438	LOC648740	1:104068331-104122149	Seto_10_1	Seto_10_2	NOTEST	0.270957	0.0902846	-1.58551	0	1	1	no
XLOC_000581	XLOC_000581	NM_000699	AMY2A	1:104159998-104168400	Seto_10_1	Seto_10_2	NOTEST	0	0	0	0	1	1	no
XLOC_000582	XLOC_000582	NM_001008221,NM_004038	AMY1A,AMY1A	1:104198140-104207173	Seto_10_1	Seto_10_2	NOTEST	0	0	0	0	1	1	no
XLOC_000583	XLOC_000583	NM_001008221,NM_004038	AMY1A,AMY1A	1:104292278-104301311	Seto_10_1	Seto_10_2	NOTEST	0	0	0	0	1	1	no
XLOC_000584	XLOC_000584	NR_033990	LOC100129138	1:104615644-104619693	Seto_10_1	Seto_10_2	NOTEST	0	0.18731	inf	0	1	1	no
XLOC_000585	XLOC_000585	NM_018137	PRMT6	1:107599266-107601916	Seto_10_1	Seto_10_2	OK	3.48806	2.91189	-0.260472	-0.560365	0.7221	0.810239	no
XLOC_000586	XLOC_000586	NM_001113226,NM_001113228,NM_014917	NTNG1,NTNG1,NTNG1	1:107682628-108024475	Seto_10_1	Seto_10_2	OK	0.440878	0.354501	-0.314588	-0.306644	0.7525	0.83131	no
XLOC_000587	XLOC_000587	NR_046653		1:108113781-108560330	Seto_10_1	Seto_10_2	NOTEST	0	0.112025	inf	0	1	1	no
XLOC_000588	XLOC_000588	-		1:108789367-108990501	Seto_10_1	Seto_10_2	OK	2.01317	2.30404	0.194697	0.0612341	0.94625	0.961673	no
XLOC_000589	XLOC_000589	-		1:108789367-108990501	Seto_10_1	Seto_10_2	OK	2.76755	3.1159	0.171041	0.0423665	0.8845	0.921482	no
XLOC_000590	XLOC_000590	-		1:108789367-108990501	Seto_10_1	Seto_10_2	OK	2.39932	0.86131	-1.47802	-0.368895	0.71135	0.802245	no
XLOC_000591	XLOC_000591	NM_001143987,NM_001143988	NBPF6,NBPF6	1:108992903-109013260	Seto_10_1	Seto_10_2	NOTEST	0.283066	0.118514	-1.25608	0	1	1	no
XLOC_000592	XLOC_000592	NM_001010883	FAM102B	1:109102970-109181949	Seto_10_1	Seto_10_2	OK	11.6581	4.49052	-1.37638	-2.26	0.0236	0.0944652	no
XLOC_000593	XLOC_000593	NM_018061	PRPF38B	1:109234931-109244530	Seto_10_1	Seto_10_2	OK	26.5762	34.9555	0.395387	0.719522	0.4605	0.599281	no
XLOC_000594	XLOC_000594	NM_001144937	FNDC7	1:109255555-109285367	Seto_10_1	Seto_10_2	NOTEST	0.0274776	0.0674605	1.29579	0	1	1	no
XLOC_000595	XLOC_000595	NM_007269	STXBP3	1:109289284-109352148	Seto_10_1	Seto_10_2	OK	18.7855	25.8859	0.462549	0.708713	0.4664	0.604798	no
XLOC_000596	XLOC_000596	NR_034168,NR_049777	SRG7,	1:109358519-109401146	Seto_10_1	Seto_10_2	NOTEST	0	0	0	0	1	1	no
XLOC_000597	XLOC_000597	NM_013296	GPSM2	1:109419602-109506125	Seto_10_1	Seto_10_2	OK	13.9524	10.9999	-0.343013	-0.390071	0.6425	0.749576	no
XLOC_000598	XLOC_000598	NM_020141	TMEM167B	1:109633402-109639554	Seto_10_1	Seto_10_2	OK	3.37671	1.62214	-1.05772	-1.64006	0.1486	0.265786	no
XLOC_000599	XLOC_000599	NR_003023	SCARNA2	1:109642791-109643855	Seto_10_1	Seto_10_2	OK	7.79663	2.25746	-1.78815	-1.41433	0.15495	0.27586	no
XLOC_000600	XLOC_000600	NM_001267048,NM_001267049,NM_020775	,,KIAA1324	1:109656584-109749403	Seto_10_1	Seto_10_2	OK	0.504289	0.510584	0.0178984	0.0219238	0.98165	0.984605	no
XLOC_000601	XLOC_000601	NM_006513	SARS	1:109756514-109780804	Seto_10_1	Seto_10_2	OK	78.0095	27.7717	-1.49004	-2.68018	0.00725	0.0753101	no
XLOC_000602	XLOC_000602	NM_001408	CELSR2	1:109792545-109819175	Seto_10_1	Seto_10_2	OK	0.314827	1.43232	2.18572	2.59295	0.00985	0.0793743	no
XLOC_000603	XLOC_000603	NM_001040709	SYPL2	1:110009099-110024764	Seto_10_1	Seto_10_2	OK	1.0402	0.696934	-0.577766	-1.00719	0.5089	0.642288	no
XLOC_000604	XLOC_000604	NM_153340	ATXN7L2	1:110026560-110035420	Seto_10_1	Seto_10_2	OK	1.81771	0.448169	-2.02001	-2.59145	0.07425	0.140197	no
XLOC_000605	XLOC_000605	NM_001134400,NM_001134402,NM_001134403,NM_001134404,NM_182580	CYB561D1,CYB561D1,CYB561D1,CYB561D1,CYB561D1	1:110036657-110043063	Seto_10_1	Seto_10_2	OK	0.694426	0.398354	-0.801769	-0.842115	0.3774	0.525265	no
XLOC_000606	XLOC_000606	NM_031936	GPR61	1:110082493-110088455	Seto_10_1	Seto_10_2	NOTEST	0	0.211782	inf	0	1	1	no
XLOC_000607	XLOC_000607	NM_006496	GNAI3	1:110091185-110138454	Seto_10_1	Seto_10_2	OK	24.4838	20.6004	-0.249158	-0.503935	0.65345	0.757921	no
XLOC_000608	XLOC_000608	NR_029583	MIR197	1:110141514-110141589	Seto_10_1	Seto_10_2	NOTEST	0	0	0	0	1	1	no
XLOC_000609	XLOC_000609	NM_001257360,NM_001257361,NM_004037,NM_139156,NM_203404	,,AMPD2,AMPD2,AMPD2	1:110162434-110174678	Seto_10_1	Seto_10_2	OK	11.6835	4.418	-1.40301	-2.1459	0.0342	0.0944652	no
XLOC_000610	XLOC_000610	NM_000850,NM_147148	GSTM4,GSTM4	1:110198697-110208123	Seto_10_1	Seto_10_2	OK	1.09224	0.617592	-0.82256	-0.755305	0.43045	0.573916	no
XLOC_000611	XLOC_000611	NM_000848,NM_001142368	GSTM2,GSTM2	1:110210643-110226619	Seto_10_1	Seto_10_2	OK	2.38223	0.309062	-2.94635	-2.04128	0.0889	0.165795	no
XLOC_000612	XLOC_000612	NM_000561,NM_146421	GSTM1,GSTM1	1:110230417-110236367	Seto_10_1	Seto_10_2	NOTEST	0	0	0	0	1	1	no
XLOC_000613	XLOC_000613	-		1:110250796-110251337	Seto_10_1	Seto_10_2	OK	0	1.49707	inf	nan	0.01365	0.0924489	no
XLOC_000614	XLOC_000614	NM_000851	GSTM5	1:110254863-110260890	Seto_10_1	Seto_10_2	NOTEST	0	0	0	0	1	1	no
XLOC_000615	XLOC_000615	NM_000757,NM_172210,NM_172211,NM_172212	CSF1,CSF1,,CSF1	1:110453232-110473616	Seto_10_1	Seto_10_2	OK	0.468925	0.647357	0.465204	0.493169	0.60625	0.720915	no
XLOC_000616	XLOC_000616	NM_001242673,NM_001242674,NM_001242675,NM_001242676,NM_006621	AHCYL1,AHCYL1,AHCYL1,AHCYL1,AHCYL1	1:110527386-110566364	Seto_10_1	Seto_10_2	OK	11.5736	5.105	-1.18085	-1.91146	0.0543	0.104265	no
XLOC_000617	XLOC_000617	NM_001270768,NM_033088	,FAM40A	1:110574198-110597533	Seto_10_1	Seto_10_2	OK	10.6767	6.30676	-0.759488	-1.16365	0.2354	0.390892	no
XLOC_000618	XLOC_000618	NM_203412	UBL4B	1:110655061-110657350	Seto_10_1	Seto_10_2	OK	0	0.541833	inf	nan	5e-05	0.0227641	yes
XLOC_000619	XLOC_000619	NM_001010898	SLC6A17	1:110693131-110744823	Seto_10_1	Seto_10_2	OK	0.811568	0.875253	0.108988	0.0857037	0.9323	0.952621	no
XLOC_000620	XLOC_000620	NM_001039574,NM_004978	KCNC4,KCNC4	1:110753335-110776674	Seto_10_1	Seto_10_2	OK	0.538437	1.50049	1.47859	1.66978	0.1034	0.190549	no
XLOC_000621	XLOC_000621	NM_001201545,NM_022768	RBM15,RBM15	1:110881866-110890449	Seto_10_1	Seto_10_2	OK	14.2971	10.6942	-0.418898	-0.724556	0.4606	0.599391	no
XLOC_000622	XLOC_000622	NM_006402	HBXIP	1:110943876-110958830	Seto_10_1	Seto_10_2	OK	1.48923	0.631619	-1.23744	-0.325281	0.7215	0.809704	no
XLOC_000623	XLOC_000623	NM_032414	PROK1	1:110993787-110999976	Seto_10_1	Seto_10_2	NOTEST	0	0.138203	inf	0	1	1	no
XLOC_000624	XLOC_000624	NR_003599	CYMP	1:111023387-111033891	Seto_10_1	Seto_10_2	NOTEST	0	0	0	0	1	1	no
XLOC_000625	XLOC_000625	NM_000560,NM_001040033	CD53,CD53	1:111413820-111442558	Seto_10_1	Seto_10_2	NOTEST	0.175772	0.110164	-0.674051	0	1	1	no
XLOC_000626	XLOC_000626	NM_001007794,NM_006090	CEPT1,CEPT1	1:111659953-111728063	Seto_10_1	Seto_10_2	OK	5.70026	1.69825	-1.74698	-1.52388	0.1368	0.24655	no
XLOC_000627	XLOC_000627	NM_001025197,NM_001025199,NM_004000	CHI3L2,CHI3L2,CHI3L2	1:111770280-111786062	Seto_10_1	Seto_10_2	NOTEST	0.182998	0.0186484	-3.29471	0	1	1	no
XLOC_000628	XLOC_000628	NR_003928	RP11-165H20.1	1:111823145-111828730	Seto_10_1	Seto_10_2	NOTEST	0	0	0	0	1	1	no
XLOC_000629	XLOC_000629	NM_001040623,NM_001258001,NM_001258002,NM_001258003,NM_001258004,NM_001258005,NM_021797,NM_201653	,,,,,,CHIA,CHIA	1:111833473-111863255	Seto_10_1	Seto_10_2	NOTEST	0	0.3209	inf	0	1	1	no
XLOC_000630	XLOC_000630	NM_181643	C1orf88	1:111889194-111895639	Seto_10_1	Seto_10_2	NOTEST	0.0429428	0.134827	1.65062	0	1	1	no
XLOC_000631	XLOC_000631	NM_001688	ATP5F1	1:111981705-112004525	Seto_10_1	Seto_10_2	OK	70.8415	70.996	0.003143	0.00521668	0.9949	0.995398	no
XLOC_000632	XLOC_000632	NM_174896	C1orf162	1:112016603-112021134	Seto_10_1	Seto_10_2	NOTEST	0	0.261899	inf	0	1	1	no
XLOC_000633	XLOC_000633	NM_001081976	ADORA3	1:112025969-112108681	Seto_10_1	Seto_10_2	OK	1.01023	0.622516	-0.698496	-0.41291	0.70135	0.79499	no
XLOC_000634	XLOC_000634	NM_001010935,NM_002884	RAP1A,RAP1A	1:112162404-112257707	Seto_10_1	Seto_10_2	OK	17.207	15.3682	-0.163049	-0.264397	0.78755	0.855773	no
XLOC_000635	XLOC_000635	NR_038951,NR_038952	LOC100506343,LOC100506343	1:112264685-112310199	Seto_10_1	Seto_10_2	NOTEST	0.0431031	0.102592	1.25105	0	1	1	no
XLOC_000636	XLOC_000636	NM_007204	DDX20	1:112264685-112310199	Seto_10_1	Seto_10_2	OK	13.4406	16.4402	0.29063	0.483093	0.62195	0.73382	no
XLOC_000637	XLOC_000637	NM_001270945		1:112533189-112541463	Seto_10_1	Seto_10_2	NOTEST	0.0392313	0.024433	-0.683174	0	1	1	no
XLOC_000638	XLOC_000638	NM_018704	CTTNBP2NL	1:112938799-113003786	Seto_10_1	Seto_10_2	OK	8.51905	6.29617	-0.436218	-0.753219	0.43585	0.577477	no
XLOC_000639	XLOC_000639	NM_004185,NM_024494	WNT2B,WNT2B	1:113010039-113063910	Seto_10_1	Seto_10_2	NOTEST	0.151706	0.344058	1.18137	0	1	1	no
XLOC_000640	XLOC_000640	NM_006135	CAPZA1	1:113162074-113214241	Seto_10_1	Seto_10_2	OK	119.627	46.7628	-1.35511	-2.55344	0.01685	0.0944652	no
XLOC_000641	XLOC_000641	NM_001130079,NM_020963	MOV10,MOV10	1:113217047-113243504	Seto_10_1	Seto_10_2	OK	16.0148	9.73571	-0.718044	-1.05066	0.28285	0.435526	no
XLOC_000642	XLOC_000642	NM_001004440,NM_182759	FAM19A3,FAM19A3	1:113263188-113269856	Seto_10_1	Seto_10_2	OK	0.460556	0	#NAME?	nan	0.01295	0.0924489	no
XLOC_000643	XLOC_000643	NR_002796	AKR7A2P1	1:113454469-113498975	Seto_10_1	Seto_10_2	NOTEST	0.298207	0.10438	-1.51446	0	1	1	no
XLOC_000644	XLOC_000644	NM_014813	LRIG2	1:113499102-113667342	Seto_10_1	Seto_10_2	OK	12.3399	8.57165	-0.525682	-0.417775	0.66725	0.768366	no
XLOC_000645	XLOC_000645	NM_001142782,NM_152900	MAGI3,MAGI3	1:113933474-114228994	Seto_10_1	Seto_10_2	OK	4.43619	3.66722	-0.274635	-0.452924	0.64545	0.751839	no
XLOC_000646	XLOC_000646	NR_037864	LOC100287722	1:114356432-114447741	Seto_10_1	Seto_10_2	NOTEST	0.315481	0.204621	-0.624599	0	1	1	no
XLOC_000647	XLOC_000647	NM_022836	DCLRE1B	1:114447914-114456708	Seto_10_1	Seto_10_2	OK	5.3401	3.31072	-0.689721	-1.04856	0.2862	0.438953	no
XLOC_000648	XLOC_000648	NM_152696,NM_181358,NM_198268,NM_198269	HIPK1,HIPK1,HIPK1,HIPK1	1:114471995-114520491	Seto_10_1	Seto_10_2	OK	11.1395	8.19736	-0.442459	-0.722768	0.45005	0.590484	no
XLOC_000649	XLOC_000649	NM_020190	OLFML3	1:114522029-114524875	Seto_10_1	Seto_10_2	NOTEST	0.148013	0.0512462	-1.53021	0	1	1	no
XLOC_000650	XLOC_000650	NM_003176	SYCP1	1:115397454-115537990	Seto_10_1	Seto_10_2	NOTEST	0	0.0185912	inf	0	1	1	no
XLOC_000651	XLOC_000651	NM_000549	TSHB	1:115572414-115576941	Seto_10_1	Seto_10_2	NOTEST	0	0	0	0	1	1	no
XLOC_000652	XLOC_000652	NM_001172411,NM_001172412,NM_138959	VANGL1,VANGL1,VANGL1	1:116184494-116240845	Seto_10_1	Seto_10_2	OK	9.45438	3.64799	-1.37388	-1.72183	0.0822	0.154672	no
XLOC_000653	XLOC_000653	NM_018420	SLC22A15	1:116519118-116612675	Seto_10_1	Seto_10_2	NOTEST	0.0369902	0.17285	2.2243	0	1	1	no
XLOC_000654	XLOC_000654	NM_152367	MAB21L3	1:116654375-116677861	Seto_10_1	Seto_10_2	OK	3.16715	8.73298	1.46329	2.16034	0.0276	0.0944652	no
XLOC_000655	XLOC_000655	NM_000701,NM_001160233,NM_001160234	ATP1A1,ATP1A1,ATP1A1	1:116915794-116961244	Seto_10_1	Seto_10_2	OK	46.6741	16.6238	-1.48937	-2.92921	0.00845	0.0793743	no
XLOC_000656	XLOC_000656	NR_031564	MIR320B1	1:117214370-117214449	Seto_10_1	Seto_10_2	NOTEST	0	0	0	0	1	1	no
XLOC_000657	XLOC_000657	NM_001767	CD2	1:117297085-117311851	Seto_10_1	Seto_10_2	NOTEST	0	0	0	0	1	1	no
XLOC_000658	XLOC_000658	NM_020440	PTGFRN	1:117452688-117532972	Seto_10_1	Seto_10_2	NOTEST	0.195038	0.107232	-0.863021	0	1	1	no
XLOC_000659	XLOC_000659	NM_001256106,NM_001256109,NM_001256111,NM_004258	CD101,CD101,CD101,CD101	1:117544371-117579167	Seto_10_1	Seto_10_2	NOTEST	0.0113765	0.04601	2.01589	0	1	1	no
XLOC_000660	XLOC_000660	-		1:117601111-117601439	Seto_10_1	Seto_10_2	OK	0.358821	8.85971	4.62592	4.93643	0.2464	0.403642	no
XLOC_000661	XLOC_000661	NM_003594	TTF2	1:117602944-117645867	Seto_10_1	Seto_10_2	OK	9.29949	5.40933	-0.781701	-1.06183	0.24275	0.399835	no
XLOC_000662	XLOC_000662	NR_030640	MIR942	1:117602944-117645867	Seto_10_1	Seto_10_2	NOTEST	0	0	0	0	1	1	no
XLOC_000663	XLOC_000663	NM_006699	MAN1A2	1:117910084-118069629	Seto_10_1	Seto_10_2	OK	15.632	20.6292	0.400191	0.603184	0.5188	0.650274	no
XLOC_000664	XLOC_000664	NM_017709	FAM46C	1:118148603-118171011	Seto_10_1	Seto_10_2	NOTEST	0.242113	0.185139	-0.387071	0	1	1	no
XLOC_000665	XLOC_000665	NM_006784	WDR3	1:118472371-118727848	Seto_10_1	Seto_10_2	OK	18.9311	18.2417	-0.0535209	-0.0761518	0.9296	0.950901	no
XLOC_000666	XLOC_000666	-		1:119689082-119721408	Seto_10_1	Seto_10_2	OK	4.21137	2.32037	-0.859938	-0.497655	0.58375	0.704101	no
XLOC_000667	XLOC_000667	NM_001005783,NM_016527	HAO2,HAO2	1:119911401-119936751	Seto_10_1	Seto_10_2	NOTEST	0	0	0	0	1	1	no
XLOC_000668	XLOC_000668	NM_000198,NM_001166120	HSD3B2,HSD3B2	1:119957553-119965662	Seto_10_1	Seto_10_2	NOTEST	0	0	0	0	1	1	no
XLOC_000669	XLOC_000669	NM_000862	HSD3B1	1:120049825-120057681	Seto_10_1	Seto_10_2	NOTEST	0	0	0	0	1	1	no
XLOC_000670	XLOC_000670	NR_033781	HSD3BP4	1:120106502-120115199	Seto_10_1	Seto_10_2	NOTEST	0	0.00847075	inf	0	1	1	no
XLOC_000671	XLOC_000671	NM_006623	PHGDH	1:120254418-120286849	Seto_10_1	Seto_10_2	OK	23.823	9.62969	-1.30679	-1.7898	0.12245	0.222637	no
XLOC_000672	XLOC_000672	NM_001100910	FAM72B	1:120839004-120855685	Seto_10_1	Seto_10_2	OK	9.44927	12.965	0.456342	0.719653	0.4698	0.608018	no
XLOC_000673	XLOC_000673	NR_027337	HIST2H2BA	1:120906033-120914842	Seto_10_1	Seto_10_2	OK	0.884532	0.165575	-2.41743	-2.21061	0.4429	0.583614	no
XLOC_000674	XLOC_000674	-		1:121128489-121136898	Seto_10_1	Seto_10_2	OK	11.7404	11.8277	0.0106985	0.019121	0.9851	0.98731	no
XLOC_000675	XLOC_000675	NR_003955	EMBP1	1:121260909-121314742	Seto_10_1	Seto_10_2	OK	1.51462	1.93469	0.353152	0.434723	0.6577	0.760537	no
XLOC_000676	XLOC_000676	-		1:142618813-142694736	Seto_10_1	Seto_10_2	OK	5.78113	6.26898	0.116877	0.0612769	0.9395	0.957229	no
XLOC_000677	XLOC_000677	-		1:142796850-142890885	Seto_10_1	Seto_10_2	OK	0.881565	1.92983	1.13033	0.308991	0.7044	0.797215	no
XLOC_000678	XLOC_000678	-		1:143118717-143235307	Seto_10_1	Seto_10_2	OK	8.72969	9.34639	0.0984775	0.0752211	0.93345	0.953399	no
XLOC_000679	XLOC_000679	-		1:143376800-143378707	Seto_10_1	Seto_10_2	OK	0.65165	0	#NAME?	nan	0.00795	0.0793743	no
XLOC_000680	XLOC_000680	NR_033189	LOC100130000	1:143687129-143714180	Seto_10_1	Seto_10_2	OK	0.510174	0.128843	-1.98537	-0.929586	0.24795	0.404388	no
XLOC_000681	XLOC_000681	NR_034178	SRGAP2P2	1:143913862-144094477	Seto_10_1	Seto_10_2	OK	82.0018	32.1183	-1.35226	-2.34209	0.0191	0.0944652	no
XLOC_000682	XLOC_000682	-		1:144593813-144608794	Seto_10_1	Seto_10_2	OK	4.45075	1.9426	-1.19606	-1.18325	0.2456	0.402971	no
XLOC_000683	XLOC_000683	NM_001037675	NBPF9	1:144614853-144828883	Seto_10_1	Seto_10_2	OK	9.46914	6.02976	-0.651133	-0.707278	0.28935	0.442233	no
XLOC_000684	XLOC_000684	NM_004892	SEC22B	1:145096406-145119491	Seto_10_1	Seto_10_2	OK	40.2431	30.6292	-0.393835	-0.63901	0.51005	0.643333	no
XLOC_000685	XLOC_000685	NM_001039703,NM_203458	NBPF10,NOTCH2NL	1:145209110-145368811	Seto_10_1	Seto_10_2	OK	23.1848	12.5065	-0.890501	-1.18149	0.16245	0.287707	no
XLOC_000686	XLOC_000686	-		1:145412938-145413118	Seto_10_1	Seto_10_2	OK	0	11.9815	inf	nan	0.0491	0.0944652	no
XLOC_000687	XLOC_000687	NM_145277,NM_202004,NM_213652,NM_213653	HFE2,HFE2,HFE2,HFE2	1:145413190-145417545	Seto_10_1	Seto_10_2	NOTEST	0	0.187245	inf	0	1	1	no
XLOC_000688	XLOC_000688	NM_006472	TXNIP	1:145438461-145442628	Seto_10_1	Seto_10_2	NOTEST	0.0576941	0.148713	1.36603	0	1	1	no
XLOC_000689	XLOC_000689	NM_001039888	ANKRD34A	1:145470507-145475647	Seto_10_1	Seto_10_2	OK	2.28568	1.73102	-0.400999	-0.687831	0.58	0.700864	no
XLOC_000690	XLOC_000690	NM_153713	LIX1L	1:145477084-145500052	Seto_10_1	Seto_10_2	OK	15.2048	8.97207	-0.761019	-1.16517	0.2373	0.393164	no
XLOC_000691	XLOC_000691	NM_005105	RBM8A	1:145507556-145516076	Seto_10_1	Seto_10_2	OK	38.9149	59.7343	0.618235	1.20873	0.24935	0.405185	no
XLOC_000692	XLOC_000692	NM_001184795,NM_003846	PEX11B,PEX11B	1:145516164-145523732	Seto_10_1	Seto_10_2	OK	5.70509	4.68549	-0.284049	-0.391668	0.6949	0.78963	no
XLOC_000693	XLOC_000693	NM_003637	ITGA10	1:145524989-145543868	Seto_10_1	Seto_10_2	OK	0.448824	0.216911	-1.04905	-0.973704	0.31545	0.468635	no
XLOC_000694	XLOC_000694	NM_144698	ANKRD35	1:145549208-145568526	Seto_10_1	Seto_10_2	NOTEST	0.0401092	0.172243	2.10244	0	1	1	no
XLOC_000695	XLOC_000695	NM_006099	PIAS3	1:145575264-145589435	Seto_10_1	Seto_10_2	OK	21.0536	5.8863	-1.83863	-3.6748	0.01005	0.0805478	no
XLOC_000696	XLOC_000696	NM_014455	RNF115	1:145590451-145688797	Seto_10_1	Seto_10_2	OK	10.2834	7.1717	-0.519927	-0.446656	0.67315	0.773058	no
XLOC_000697	XLOC_000697	NM_001201325,NM_001201326,NM_002614	PDZK1,PDZK1,PDZK1	1:145727665-145764509	Seto_10_1	Seto_10_2	OK	0.399726	0.494826	0.307908	0.267302	0.7811	0.851322	no
XLOC_000698	XLOC_000698	NM_001097616	GPR89C	1:145883867-145924049	Seto_10_1	Seto_10_2	NOTEST	0	0	0	0	1	1	no
XLOC_000699	XLOC_000699	NR_049745		1:146310551-146334210	Seto_10_1	Seto_10_2	NOTEST	0	0.0259875	inf	0	1	1	no
XLOC_000700	XLOC_000700	-		1:146466288-146468082	Seto_10_1	Seto_10_2	NOTEST	0.151958	0	#NAME?	0	1	1	no
XLOC_000701	XLOC_000701	NR_002305	PDIA3P	1:146644208-146651766	Seto_10_1	Seto_10_2	OK	8.11268	4.29802	-0.916505	-1.1957	0.2403	0.396906	no
XLOC_000702	XLOC_000702	NM_001256336,NM_001256337,NM_001256338,NM_004284,NM_024568	CHD1L,CHD1L,CHD1L,CHD1L,CHD1L	1:146714290-146767456	Seto_10_1	Seto_10_2	OK	10.0866	4.70647	-1.09972	-1.74842	0.0796	0.149954	no
XLOC_000703	XLOC_000703	NM_004326	BCL9	1:147013181-147098308	Seto_10_1	Seto_10_2	OK	10.1466	2.9993	-1.7583	-2.65957	0.0089	0.0793743	no
XLOC_000704	XLOC_000704	NM_005267	GJA8	1:147374945-147381395	Seto_10_1	Seto_10_2	NOTEST	0	0.0306581	inf	0	1	1	no
XLOC_000705	XLOC_000705	NM_001097616,NM_016334	GPR89C,GPR89B	1:147400505-147465755	Seto_10_1	Seto_10_2	OK	0.454896	0	#NAME?	nan	0.00025	0.0333054	yes
XLOC_000706	XLOC_000706	NM_001102663,NM_001170755,NM_173638	NBPF16,NBPF15,NBPF15	1:148350653-148596267	Seto_10_1	Seto_10_2	OK	10.0361	3.89623	-1.36505	-1.93869	0.05095	0.0979448	no
XLOC_000707	XLOC_000707	NM_001144032	PPIAL4E	1:148644010-148644795	Seto_10_1	Seto_10_2	NOTEST	0	0	0	0	1	1	no
XLOC_000708	XLOC_000708	NM_001102663	NBPF16	1:148739441-148758311	Seto_10_1	Seto_10_2	OK	0.824494	0.217986	-1.91927	-1.58684	0.052	0.0999298	no
XLOC_000709	XLOC_000709	NM_001164261	PPIAL4D	1:148806014-148806799	Seto_10_1	Seto_10_2	NOTEST	0	0	0	0	1	1	no
XLOC_000710	XLOC_000710	NR_027354,NR_027355,NR_027356	LOC645166,LOC645166,LOC645166	1:148927621-148954458	Seto_10_1	Seto_10_2	OK	99.9138	42.7376	-1.22518	-1.50045	0.1224	0.222554	no
XLOC_000711	XLOC_000711	NR_027002	LOC388692	1:149279475-149291742	Seto_10_1	Seto_10_2	OK	0.502473	0.663667	0.401414	0.554236	0.57465	0.696536	no
XLOC_000712	XLOC_000712	NR_027484	FCGR1C	1:149369293-149378297	Seto_10_1	Seto_10_2	NOTEST	0	0	0	0	1	1	no
XLOC_000713	XLOC_000713	NM_001143883	PPIAL4B	1:149553002-149553787	Seto_10_1	Seto_10_2	NOTEST	0	0	0	0	1	1	no
XLOC_000714	XLOC_000714	NR_024510,NR_046135,NR_046136,NR_046137,NR_046138,NR_046139	LOC728855,FAM91A2,FAM91A2,FAM91A2,FAM91A2,FAM91A2	1:149576261-149672733	Seto_10_1	Seto_10_2	OK	1.05911	0.191693	-2.46598	-1.87761	0.1564	0.278125	no
XLOC_000715	XLOC_000715	NM_000566	FCGR1A	1:149754244-149783928	Seto_10_1	Seto_10_2	NOTEST	0.019428	0.0210153	0.113301	0	1	1	no
XLOC_000716	XLOC_000716	NM_003548	HIST2H4A	1:149804220-149804616	Seto_10_1	Seto_10_2	NOTEST	0	0	0	0	1	1	no
XLOC_000717	XLOC_000717	NM_003517	HIST2H2AC	1:149813784-149858961	Seto_10_1	Seto_10_2	OK	575.007	294.228	-0.966646	-0.918559	0.3629	0.513077	no
XLOC_000718	XLOC_000718	NM_001040874	HIST2H2AA4	1:149813784-149858961	Seto_10_1	Seto_10_2	NOTEST	0	0	0	0	1	1	no
XLOC_000719	XLOC_000719	NM_001005464	HIST2H3A	1:149813784-149858961	Seto_10_1	Seto_10_2	NOTEST	0	0	0	0	1	1	no
XLOC_000720	XLOC_000720	NM_016074	BOLA1	1:149871154-149872348	Seto_10_1	Seto_10_2	OK	3.58865	7.38719	1.04158	2.2085	0.2199	0.371237	no
XLOC_000721	XLOC_000721	NM_007259	VPS45	1:149912052-150117505	Seto_10_1	Seto_10_2	OK	8.73403	7.08068	-0.302759	-0.37762	0.69715	0.79146	no
XLOC_000722	XLOC_000722	NM_016274	PLEKHO1	1:150122169-150131825	Seto_10_1	Seto_10_2	OK	4.0187	2.41411	-0.735239	-1.09705	0.33085	0.48339	no
XLOC_000723	XLOC_000723	NM_012113	CA14	1:150230217-150237726	Seto_10_1	Seto_10_2	OK	0.0515629	0.452766	3.13436	1.32819	0.2187	0.369624	no
XLOC_000724	XLOC_000724	NM_024579	C1orf54	1:150245182-150253335	Seto_10_1	Seto_10_2	NOTEST	0.103915	0	#NAME?	0	1	1	no
XLOC_000725	XLOC_000725	NM_144697	C1orf51	1:150254980-150259507	Seto_10_1	Seto_10_2	OK	3.5072	0.445241	-2.97766	-2.56003	0.04	0.0944652	no
XLOC_000726	XLOC_000726	NM_018997,NM_031901	MRPS21,MRPS21	1:150266268-150280819	Seto_10_1	Seto_10_2	OK	129.668	151.56	0.225065	0.381173	0.69925	0.793242	no
XLOC_000727	XLOC_000727	NM_004698	PRPF3	1:150293927-150325704	Seto_10_1	Seto_10_2	OK	24.3296	9.98339	-1.28511	-1.98355	0.04235	0.0944652	no
XLOC_000728	XLOC_000728	NM_015203	RPRD2	1:150336989-150449041	Seto_10_1	Seto_10_2	OK	10.6129	5.97433	-0.828969	-1.41461	0.15075	0.269227	no
XLOC_000729	XLOC_000729	NM_025150	TARS2	1:150459890-150480206	Seto_10_1	Seto_10_2	OK	10.8266	5.4927	-0.978989	-1.50941	0.1269	0.230026	no
XLOC_000730	XLOC_000730	NM_001202858,NM_004425,NM_022664	ECM1,ECM1,ECM1	1:150480486-150486265	Seto_10_1	Seto_10_2	OK	3.39217	0.969561	-1.8068	-2.09483	0.04375	0.0944652	no
XLOC_000731	XLOC_000731	NR_051960		1:150488232-150490508	Seto_10_1	Seto_10_2	OK	0.430224	0.62036	0.528018	0.295871	0.82445	0.881699	no
XLOC_000732	XLOC_000732	NM_019032,NM_025008	ADAMTSL4,ADAMTSL4	1:150521897-150533487	Seto_10_1	Seto_10_2	OK	2.00022	2.56135	0.356742	0.432295	0.6769	0.776055	no
XLOC_000733	XLOC_000733	NR_036211	MIR4257	1:150521897-150533487	Seto_10_1	Seto_10_2	NOTEST	0	0	0	0	1	1	no
XLOC_000734	XLOC_000734	NM_032132	HORMAD1	1:150618478-150738433	Seto_10_1	Seto_10_2	OK	1.33768	1.54926	0.211839	0.0499794	0.77295	0.845607	no
XLOC_000735	XLOC_000735	NM_001145415,NM_001243491,NM_012432	SETDB1,SETDB1,SETDB1	1:150898721-150937220	Seto_10_1	Seto_10_2	OK	17.1719	14.3706	-0.256924	-0.391866	0.68385	0.781404	no
XLOC_000736	XLOC_000736	NM_003568	ANXA9	1:150954498-150968788	Seto_10_1	Seto_10_2	OK	1.23136	0.672624	-0.872385	-0.96354	0.3415	0.492792	no
XLOC_000737	XLOC_000737	NM_021222	PRUNE	1:150980972-151008227	Seto_10_1	Seto_10_2	OK	8.66348	4.45358	-0.95998	-1.47346	0.1398	0.251473	no
XLOC_000738	XLOC_000738	NM_001159642,NM_138278	BNIPL,BNIPL	1:151009028-151020076	Seto_10_1	Seto_10_2	NOTEST	0.0456393	0	#NAME?	0	1	1	no
XLOC_000739	XLOC_000739	NM_017860	C1orf56	1:151020258-151032125	Seto_10_1	Seto_10_2	OK	2.42591	0.522893	-2.21394	-1.12904	0.32555	0.478031	no
XLOC_000740	XLOC_000740	NM_006818	MLLT11	1:151032150-151040973	Seto_10_1	Seto_10_2	OK	7.74686	6.69928	-0.209605	-0.371047	0.74715	0.827233	no
XLOC_000741	XLOC_000741	NM_144618	GABPB2	1:151043079-151091378	Seto_10_1	Seto_10_2	OK	2.63866	1.83275	-0.525794	-0.742898	0.4573	0.597109	no
XLOC_000742	XLOC_000742	NM_001204848,NM_001204856,NM_024041,NM_024575	TNFAIP8L2-SCNM1,SCNM1,SCNM1,TNFAIP8L2	1:151129104-151148547	Seto_10_1	Seto_10_2	OK	21.2004	8.66543	-1.29075	-2.25962	0.0403	0.0944652	no
XLOC_000743	XLOC_000743	NM_001135636,NM_001135637,NM_001135638,NM_003557	PIP5K1A,PIP5K1A,PIP5K1A,PIP5K1A	1:151171020-151222615	Seto_10_1	Seto_10_2	OK	55.5651	26.7525	-1.0545	-1.91229	0.0515	0.0989855	no
XLOC_000744	XLOC_000744	NM_002810	PSMD4	1:151227196-151239954	Seto_10_1	Seto_10_2	OK	219.934	118.553	-0.891538	-1.6535	0.0903	0.168285	no
XLOC_000745	XLOC_000745	NM_020832	ZNF687	1:151254007-151300191	Seto_10_1	Seto_10_2	OK	2.01655	0.684595	-1.55857	-0.553644	0.62455	0.73578	no
XLOC_000746	XLOC_000746	NM_020832	ZNF687	1:151254007-151300191	Seto_10_1	Seto_10_2	OK	1.53258	1.29663	-0.241192	-0.200591	0.89725	0.930189	no
XLOC_000747	XLOC_000747	NM_000449	RFX5	1:151313114-151320331	Seto_10_1	Seto_10_2	OK	5.04959	9.17318	0.861256	0.263421	0.75875	0.835921	no
XLOC_000748	XLOC_000748	NM_002796	PSMB4	1:151372040-151374412	Seto_10_1	Seto_10_2	OK	325.262	182.749	-0.831735	-2.60672	0.1325	0.239389	no
XLOC_000749	XLOC_000749	NM_020770	CGN	1:151483861-151511310	Seto_10_1	Seto_10_2	OK	6.29229	3.13039	-1.00724	-1.40314	0.1464	0.262257	no
XLOC_000750	XLOC_000750	NM_001126337,NM_020127	TUFT1,TUFT1	1:151512780-151556059	Seto_10_1	Seto_10_2	OK	8.20252	8.11146	-0.0161047	-0.0262818	0.97865	0.982363	no
XLOC_000751	XLOC_000751	NR_030280	MIR554	1:151512780-151556059	Seto_10_1	Seto_10_2	NOTEST	0	0	0	0	1	1	no
XLOC_000752	XLOC_000752	NM_030918	SNX27	1:151584661-151671692	Seto_10_1	Seto_10_2	OK	14.1674	9.71309	-0.544575	-0.967908	0.31965	0.471812	no
XLOC_000753	XLOC_000753	NM_001144956	RIIAD1	1:151694012-151702082	Seto_10_1	Seto_10_2	NOTEST	0	0	0	0	1	1	no
XLOC_000754	XLOC_000754	NM_001134939,NM_016178	OAZ3,OAZ3	1:151732122-151743806	Seto_10_1	Seto_10_2	OK	0.411898	0.447525	0.119682	0.0106031	0.3624	0.512552	no
XLOC_000755	XLOC_000755	NR_024237	LOC100132111	1:151810338-151816641	Seto_10_1	Seto_10_2	NOTEST	0	0	0	0	1	1	no
XLOC_000756	XLOC_000756	NM_178438	LCE5A	1:152483319-152484653	Seto_10_1	Seto_10_2	NOTEST	0	0	0	0	1	1	no
XLOC_000757	XLOC_000757	NM_019060	CRCT1	1:152486977-152488481	Seto_10_1	Seto_10_2	NOTEST	0	0	0	0	1	1	no
XLOC_000758	XLOC_000758	NM_178434	LCE3C	1:152573137-152573562	Seto_10_1	Seto_10_2	NOTEST	0	0	0	0	1	1	no
XLOC_000759	XLOC_000759	NM_178433	LCE3B	1:152586286-152586574	Seto_10_1	Seto_10_2	NOTEST	0	0	0	0	1	1	no
XLOC_000760	XLOC_000760	NM_178430	LCE2D	1:152635871-152637135	Seto_10_1	Seto_10_2	NOTEST	0	0	0	0	1	1	no
XLOC_000761	XLOC_000761	NM_178429	LCE2C	1:152647770-152649049	Seto_10_1	Seto_10_2	NOTEST	0	0	0	0	1	1	no
XLOC_000762	XLOC_000762	NM_014357	LCE2B	1:152658598-152659876	Seto_10_1	Seto_10_2	NOTEST	0	0	0	0	1	1	no
XLOC_000763	XLOC_000763	NM_178428	LCE2A	1:152670839-152671918	Seto_10_1	Seto_10_2	NOTEST	0	0	0	0	1	1	no
XLOC_000764	XLOC_000764	NM_178356	LCE4A	1:152681522-152681910	Seto_10_1	Seto_10_2	NOTEST	0	0	0	0	1	1	no
XLOC_000765	XLOC_000765	NM_001024679	C1orf68	1:152691997-152692905	Seto_10_1	Seto_10_2	NOTEST	0	0	0	0	1	1	no
XLOC_000766	XLOC_000766	NM_001025231	KPRP	1:152730505-152734529	Seto_10_1	Seto_10_2	NOTEST	0	0.322645	inf	0	1	1	no
XLOC_000767	XLOC_000767	NM_178354	LCE1F	1:152748847-152749445	Seto_10_1	Seto_10_2	NOTEST	0	0	0	0	1	1	no
XLOC_000768	XLOC_000768	NM_178353	LCE1E	1:152758752-152760901	Seto_10_1	Seto_10_2	NOTEST	0	0	0	0	1	1	no
XLOC_000769	XLOC_000769	NM_178352	LCE1D	1:152769226-152770657	Seto_10_1	Seto_10_2	NOTEST	0	0	0	0	1	1	no
XLOC_000770	XLOC_000770	NM_178349	LCE1B	1:152784446-152785585	Seto_10_1	Seto_10_2	NOTEST	0	0	0	0	1	1	no
XLOC_000771	XLOC_000771	NM_178348	LCE1A	1:152799948-152800573	Seto_10_1	Seto_10_2	NOTEST	0	0	0	0	1	1	no
XLOC_000772	XLOC_000772	NM_001128600	LCE6A	1:152815329-152816459	Seto_10_1	Seto_10_2	NOTEST	0	0	0	0	1	1	no
XLOC_000773	XLOC_000773	NM_030663	SMCP	1:152850797-152857523	Seto_10_1	Seto_10_2	NOTEST	0	0	0	0	1	1	no
XLOC_000774	XLOC_000774	NM_005547	IVL	1:152881038-152884362	Seto_10_1	Seto_10_2	NOTEST	0	0.0202337	inf	0	1	1	no
XLOC_000775	XLOC_000775	NM_173080	SPRR4	1:152943127-152945069	Seto_10_1	Seto_10_2	NOTEST	0	0.108837	inf	0	1	1	no
XLOC_000776	XLOC_000776	NM_001199828,NM_005987	SPRR1A,SPRR1A	1:152956563-152958290	Seto_10_1	Seto_10_2	NOTEST	0	0	0	0	1	1	no
XLOC_000777	XLOC_000777	NM_001097589,NM_005416	SPRR3,SPRR3	1:152974222-152976332	Seto_10_1	Seto_10_2	NOTEST	0	0	0	0	1	1	no
XLOC_000778	XLOC_000778	NM_003125	SPRR1B	1:153003678-153005376	Seto_10_1	Seto_10_2	NOTEST	0	0	0	0	1	1	no
XLOC_000779	XLOC_000779	NM_001010857	LELP1	1:153175918-153177596	Seto_10_1	Seto_10_2	NOTEST	0	0	0	0	1	1	no
XLOC_000780	XLOC_000780	NM_001195571	PRR9	1:153190059-153191793	Seto_10_1	Seto_10_2	NOTEST	0	0.035702	inf	0	1	1	no
XLOC_000781	XLOC_000781	NM_000427	LOR	1:153232178-153234600	Seto_10_1	Seto_10_2	NOTEST	0	0	0	0	1	1	no
XLOC_000782	XLOC_000782	NM_002965	S100A9	1:153330329-153333503	Seto_10_1	Seto_10_2	OK	0	0.415671	inf	nan	0.00895	0.0793743	no
XLOC_000783	XLOC_000783	NM_176823	S100A7A	1:153388999-153395701	Seto_10_1	Seto_10_2	NOTEST	0.061784	0.158574	1.35985	0	1	1	no
XLOC_000784	XLOC_000784	-		1:153402666-153403215	Seto_10_1	Seto_10_2	OK	0	1.31917	inf	nan	0.01365	0.0924489	no
XLOC_000785	XLOC_000785	-		1:153406446-153407259	Seto_10_1	Seto_10_2	OK	0.14003	0.537984	1.94183	0.926	0.45905	0.598136	no
XLOC_000786	XLOC_000786	NM_006271	S100A1	1:153591275-153618904	Seto_10_1	Seto_10_2	OK	1.2516	0.678183	-0.884028	-0.156471	0.60405	0.719553	no
XLOC_000787	XLOC_000787	NM_001206612,NM_001244664,NM_015607	CHTOP,CHTOP,CHTOP	1:153591275-153618904	Seto_10_1	Seto_10_2	OK	21.0802	13.5434	-0.638301	-0.862828	0.38565	0.533915	no
XLOC_000788	XLOC_000788	NM_012437	SNAPIN	1:153631129-153643504	Seto_10_1	Seto_10_2	OK	24.5553	18.5502	-0.404603	-0.202302	0.8887	0.924321	no
XLOC_000789	XLOC_000789	NM_000906	NPR1	1:153651163-153666468	Seto_10_1	Seto_10_2	NOTEST	0.179283	0.249454	0.476539	0	1	1	no
XLOC_000790	XLOC_000790	NM_023015,NM_024330	INTS3,SLC27A3	1:153700566-153752633	Seto_10_1	Seto_10_2	OK	21.5267	10.4029	-1.04914	-1.73063	0.07245	0.137053	no
XLOC_000791	XLOC_000791	NM_001255978,NM_001255979,NM_001255980,NM_001255981,NM_130898	CREB3L4,CREB3L4,CREB3L4,CREB3L4,CREB3L4	1:153940314-153950451	Seto_10_1	Seto_10_2	OK	1.50146	0.334565	-2.16601	-0.942239	0.31915	0.471618	no
XLOC_000792	XLOC_000792	NM_001030	RPS27	1:153963071-153964631	Seto_10_1	Seto_10_2	OK	3904.99	725.589	-2.4281	-4.47803	0.0001	0.0333054	yes
XLOC_000793	XLOC_000793	NM_001127320,NM_014847	UBAP2L,UBAP2L	1:154179150-154243329	Seto_10_1	Seto_10_2	OK	76.1883	38.5191	-0.983995	-1.5121	0.1186	0.216452	no
XLOC_000794	XLOC_000794	NM_001018837,NM_006118	HAX1,HAX1	1:154245038-154248355	Seto_10_1	Seto_10_2	OK	89.503	65.8371	-0.443037	-0.785531	0.41655	0.561362	no
XLOC_000795	XLOC_000795	NM_080429	AQP10	1:154293591-154297801	Seto_10_1	Seto_10_2	NOTEST	0	0.560491	inf	0	1	1	no
XLOC_000796	XLOC_000796	NM_001005855,NM_020452	ATP8B2,ATP8B2	1:154298035-154323782	Seto_10_1	Seto_10_2	OK	8.74412	4.85112	-0.849997	-1.09429	0.25415	0.408655	no
XLOC_000797	XLOC_000797	NM_000565,NM_001206866,NM_181359	IL6R,IL6R,IL6R	1:154377668-154441926	Seto_10_1	Seto_10_2	OK	1.80793	1.01526	-0.832495	-1.0002	0.27025	0.423149	no
XLOC_000798	XLOC_000798	NM_001098475,NM_182499	TDRD10,TDRD10	1:154474694-154531120	Seto_10_1	Seto_10_2	NOTEST	0	0.339529	inf	0	1	1	no
XLOC_000799	XLOC_000799	NM_000748	CHRNB2	1:154540256-154552353	Seto_10_1	Seto_10_2	NOTEST	0.102904	0.237237	1.20502	0	1	1	no
XLOC_000800	XLOC_000800	NM_001826	CKS1B	1:154947117-154952045	Seto_10_1	Seto_10_2	OK	60.8584	56.533	-0.106365	-0.19121	0.85855	0.904095	no
XLOC_000801	XLOC_000801	NR_036212	MIR4258	1:154947117-154952045	Seto_10_1	Seto_10_2	NOTEST	0	0	0	0	1	1	no
XLOC_000802	XLOC_000802	NM_001184891,NM_001184892,NM_025207,NM_201398	FLAD1,FLAD1,FLAD1,FLAD1	1:154954966-154965587	Seto_10_1	Seto_10_2	OK	17.3772	6.74014	-1.36634	-1.66954	0.09075	0.169098	no
XLOC_000803	XLOC_000803	NM_018655	LENEP	1:154966061-154966791	Seto_10_1	Seto_10_2	NOTEST	0	0.365101	inf	0	1	1	no
XLOC_000804	XLOC_000804	NM_001252406,NM_001256455	ZBTB7B,ZBTB7B	1:154975105-154991001	Seto_10_1	Seto_10_2	OK	1.88088	1.62092	-0.214595	-0.272245	0.7936	0.86021	no
XLOC_000805	XLOC_000805	NM_001143687,NM_152494	DCST1,DCST1	1:155006281-155042029	Seto_10_1	Seto_10_2	NOTEST	0.0769605	0.405383	2.3971	0	1	1	no
XLOC_000806	XLOC_000806	NM_001261464,NM_001261465,NM_001261466,NM_003815,NM_207191,NM_207194,NM_207195,NM_207196,NM_207197	,,,ADAM15,ADAM15,ADAM15,ADAM15,ADAM15,ADAM15	1:155006281-155042029	Seto_10_1	Seto_10_2	OK	7.35847	5.90251	-0.318076	-0.345079	0.70725	0.799298	no
XLOC_000807	XLOC_000807	NM_005227,NM_182689,NM_182690	EFNA4,EFNA4,EFNA4	1:155006281-155042029	Seto_10_1	Seto_10_2	OK	1.28105	1.25695	-0.0274009	-0.0136851	0.9889	0.990346	no
XLOC_000808	XLOC_000808	NM_004952	EFNA3	1:155051347-155060155	Seto_10_1	Seto_10_2	OK	1.77743	4.28184	1.26843	1.28236	0.1948	0.336537	no
XLOC_000809	XLOC_000809	NM_004428,NM_182685	EFNA1,EFNA1	1:155100348-155107537	Seto_10_1	Seto_10_2	OK	1.12091	0.8836	-0.343207	-0.398338	0.68325	0.781001	no
XLOC_000810	XLOC_000810	NM_001122837,NM_001122839,NM_018845	SLC50A1,SLC50A1,SLC50A1	1:155108287-155111995	Seto_10_1	Seto_10_2	OK	10.5879	5.06857	-1.06276	-1.43711	0.15275	0.272385	no
XLOC_000811	XLOC_000811	NM_001256599,NM_001256600,NM_001256601,NM_025058	TRIM46,TRIM46,TRIM46,TRIM46	1:155146262-155158139	Seto_10_1	Seto_10_2	OK	0.710238	1.97487	1.47538	1.71473	0.075	0.141572	no
XLOC_000812	XLOC_000812	NR_030281	MIR92B	1:155163385-155177772	Seto_10_1	Seto_10_2	NOTEST	0	0	0	0	1	1	no
XLOC_000813	XLOC_000813	NM_002455,NM_198883	MTX1,MTX1	1:155178489-155197325	Seto_10_1	Seto_10_2	OK	13.5908	5.18969	-1.38891	-2.67337	0.0765	0.144302	no
XLOC_000814	XLOC_000814	NM_020897	HCN3	1:155247217-155271225	Seto_10_1	Seto_10_2	OK	2.43068	2.17392	-0.161063	-0.301126	0.8325	0.886618	no
XLOC_000815	XLOC_000815	NM_001135821,NM_001135822,NM_001242824,NM_001242825,NM_002004	FDPS,FDPS,FDPS,FDPS,FDPS	1:155278538-155300911	Seto_10_1	Seto_10_2	OK	127.287	26.7238	-2.25189	-3.99409	0.00105	0.054772	no
XLOC_000816	XLOC_000816	NM_001105203,NM_001105204,NM_001105205,NM_014328	RUSC1,RUSC1,RUSC1,RUSC1	1:155278538-155300911	Seto_10_1	Seto_10_2	OK	6.00916	4.20155	-0.51624	-0.28301	0.7675	0.842082	no
XLOC_000817	XLOC_000817	NR_034180	POU5F1P4	1:155305051-155533736	Seto_10_1	Seto_10_2	NOTEST	0	0.196655	inf	0	1	1	no
XLOC_000818	XLOC_000818	NM_018489	ASH1L	1:155305051-155533736	Seto_10_1	Seto_10_2	OK	0.566629	1.60296	1.50026	0.170331	0.29575	0.447722	no
XLOC_000819	XLOC_000819	NR_027023	LOC645676	1:155305051-155533736	Seto_10_1	Seto_10_2	OK	2.1581	1.8261	-0.240994	-0.0429082	0.78815	0.856248	no
XLOC_000820	XLOC_000820	NM_001256532,NM_001256533,NM_018116	MSTO1,MSTO1,MSTO1	1:155579960-155584758	Seto_10_1	Seto_10_2	OK	1.50361	0.548645	-1.45448	-1.62531	0.09	0.16775	no
XLOC_000821	XLOC_000821	NM_001199849,NM_001199850,NM_001199851,NM_004632,NM_033657	DAP3,DAP3,DAP3,DAP3,DAP3	1:155658881-155708800	Seto_10_1	Seto_10_2	OK	36.874	25.8232	-0.513935	-0.898145	0.36725	0.517737	no
XLOC_000822	XLOC_000822	NR_024117	MSTO2P	1:155715558-155829138	Seto_10_1	Seto_10_2	OK	2.22882	1.6343	-0.447606	-0.144716	0.90235	0.933641	no
XLOC_000823	XLOC_000823	NM_152280	SYT11	1:155829259-155854990	Seto_10_1	Seto_10_2	OK	0.529938	0.256296	-1.04801	-1.16759	0.25195	0.406441	no
XLOC_000824	XLOC_000824	NM_181885	RXFP4	1:155911479-155912625	Seto_10_1	Seto_10_2	NOTEST	0.509608	0.339583	-0.585626	0	1	1	no
XLOC_000825	XLOC_000825	NM_001145264,NM_014017	LAMTOR2,LAMTOR2	1:156024516-156028301	Seto_10_1	Seto_10_2	OK	16.0055	3.35187	-2.25552	-2.51236	0.0258	0.0944652	no
XLOC_000826	XLOC_000826	NM_020387	RAB25	1:156030965-156040295	Seto_10_1	Seto_10_2	NOTEST	0.0497157	0.338514	2.76744	0	1	1	no
XLOC_000827	XLOC_000827	NM_001257374,NM_005572,NM_170707,NM_170708	,LMNA,LMNA,LMNA	1:156052368-156110078	Seto_10_1	Seto_10_2	OK	133.346	17.2997	-2.94635	-5.06441	5e-05	0.0227641	yes
XLOC_000828	XLOC_000828	NM_001193300,NM_001193301,NM_001193302,NM_022367	SEMA4A,SEMA4A,SEMA4A,SEMA4A	1:156119734-156147542	Seto_10_1	Seto_10_2	OK	0.802599	1.02504	0.352932	0.343163	0.7242	0.811869	no
XLOC_000829	XLOC_000829	NM_001199653,NM_001199654,NM_001199661,NM_001199662,NM_001199663,NM_001199664,NM_007221,NM_014655,NM_199173	PMF1,PMF1,PMF1-BGLAP,PMF1-BGLAP,PMF1-BGLAP,PMF1-BGLAP,PMF1,SLC25A44,BGLAP	1:156163729-156213123	Seto_10_1	Seto_10_2	OK	37.8119	13.1039	-1.52885	-2.19764	0.0225	0.0944652	no
XLOC_000830	XLOC_000830	NM_032323	TMEM79	1:156252703-156265480	Seto_10_1	Seto_10_2	OK	1.5406	0.818767	-0.911965	-0.524887	0.7932	0.85989	no
XLOC_000831	XLOC_000831	NM_144627	C1orf182	1:156278751-156316785	Seto_10_1	Seto_10_2	OK	6.32145	3.11962	-1.01889	-0.139921	0.6519	0.757082	no
XLOC_000832	XLOC_000832	NM_001256395,NM_001256396,NM_020407	RHBG,RHBG,RHBG	1:156338979-156356426	Seto_10_1	Seto_10_2	OK	0.0704519	0.422053	2.58271	1.02839	0.0973	0.180623	no
XLOC_000833	XLOC_000833	NM_001105669	TTC24	1:156549518-156556562	Seto_10_1	Seto_10_2	NOTEST	0	0.0980047	inf	0	1	1	no
XLOC_000834	XLOC_000834	NM_144772	APOA1BP	1:156561557-156564092	Seto_10_1	Seto_10_2	OK	52.8101	14.5004	-1.86473	-2.89741	0.00585	0.0712588	no
XLOC_000835	XLOC_000835	NM_021817	HAPLN2	1:156589085-156595517	Seto_10_1	Seto_10_2	NOTEST	0.0505843	0.127379	1.33236	0	1	1	no
XLOC_000836	XLOC_000836	NM_021948,NM_198427	BCAN,BCAN	1:156611280-156631107	Seto_10_1	Seto_10_2	OK	30.1879	17.2216	-0.809756	-1.66461	0.15045	0.268751	no
XLOC_000837	XLOC_000837	NM_001142560,NM_015997	RRNAD1,RRNAD1	1:156690754-156706960	Seto_10_1	Seto_10_2	OK	2.19263	1.3054	-0.74817	-0.305484	0.77295	0.845607	no
XLOC_000838	XLOC_000838	NM_005973	PRCC	1:156737273-156770790	Seto_10_1	Seto_10_2	OK	13.2434	4.87512	-1.44176	-2.44621	0.03735	0.0944652	no
XLOC_000839	XLOC_000839	NM_001007792,NM_001012331,NM_002529	NTRK1,NTRK1,NTRK1	1:156776034-156851642	Seto_10_1	Seto_10_2	OK	0.120746	1.25879	3.382	1.72573	0.0504	0.0969085	no
XLOC_000840	XLOC_000840	NM_001080471	PEAR1	1:156863522-156886226	Seto_10_1	Seto_10_2	OK	1.32056	2.48832	0.914025	1.09858	0.2607	0.414034	no
XLOC_000841	XLOC_000841	NM_144702	LRRC71	1:156890423-156902880	Seto_10_1	Seto_10_2	NOTEST	0.0862304	0	#NAME?	0	1	1	no
XLOC_000842	XLOC_000842	-		1:157090377-157094002	Seto_10_1	Seto_10_2	OK	5.35794	3.37482	-0.666869	-0.973054	0.30205	0.454291	no
XLOC_000843	XLOC_000843	NR_001560	CYCSP52	1:157094458-157108383	Seto_10_1	Seto_10_2	OK	1.32187	0	#NAME?	nan	0.14055	0.2527	no
XLOC_000844	XLOC_000844	NM_018240	KIRREL	1:157963062-158068100	Seto_10_1	Seto_10_2	OK	8.36437	3.01626	-1.4715	-2.29366	0.02225	0.0944652	no
XLOC_000845	XLOC_000845	NM_001766	CD1D	1:158149736-158156216	Seto_10_1	Seto_10_2	NOTEST	0.0413623	0	#NAME?	0	1	1	no
XLOC_000846	XLOC_000846	NM_001763	CD1A	1:158223926-158228058	Seto_10_1	Seto_10_2	NOTEST	0	0.0277725	inf	0	1	1	no
XLOC_000847	XLOC_000847	NM_001765	CD1C	1:158259562-158264564	Seto_10_1	Seto_10_2	NOTEST	0	0	0	0	1	1	no
XLOC_000848	XLOC_000848	NM_001042583,NM_001042584,NM_001042585,NM_001042586,NM_001042587,NM_001185107,NM_001185108,NM_001185110,NM_001185112,NM_001185113,NM_001185114,NM_001185115,NM_030893	CD1E,CD1E,CD1E,CD1E,CD1E,CD1E,CD1E,CD1E,CD1E,CD1E,CD1E,CD1E,CD1E	1:158323485-158327343	Seto_10_1	Seto_10_2	NOTEST	0	0	0	0	1	1	no
XLOC_000849	XLOC_000849	NM_001004473	OR10K1	1:158435351-158436293	Seto_10_1	Seto_10_2	NOTEST	0.299767	0	#NAME?	0	1	1	no
XLOC_000850	XLOC_000850	NM_001004472	OR10R2	1:158449667-158450675	Seto_10_1	Seto_10_2	NOTEST	0	0	0	0	1	1	no
XLOC_000851	XLOC_000851	NM_001004478	OR10Z1	1:158576228-158577170	Seto_10_1	Seto_10_2	NOTEST	0	0	0	0	1	1	no
XLOC_000852	XLOC_000852	NM_001005184	OR6K6	1:158724605-158725637	Seto_10_1	Seto_10_2	NOTEST	0	0.0971786	inf	0	1	1	no
XLOC_000853	XLOC_000853	NM_002432	MNDA	1:158801167-158819270	Seto_10_1	Seto_10_2	NOTEST	0	0	0	0	1	1	no
XLOC_000854	XLOC_000854	NM_152501,NM_198928,NM_198929,NM_198930	PYHIN1,PYHIN1,PYHIN1,PYHIN1	1:158901336-158946849	Seto_10_1	Seto_10_2	NOTEST	0	0.216038	inf	0	1	1	no
XLOC_000855	XLOC_000855	NM_001206567,NM_005531	IFI16,IFI16	1:158979681-159024945	Seto_10_1	Seto_10_2	OK	1.09089	1.10477	0.0182512	0.0246807	0.9808	0.983991	no
XLOC_000856	XLOC_000856	NM_001127173,NM_021189	CADM3,CADM3	1:159141376-159172932	Seto_10_1	Seto_10_2	NOTEST	0	0.0796887	inf	0	1	1	no
XLOC_000857	XLOC_000857	NM_001122951,NM_002036	DARC,DARC	1:159173802-159176290	Seto_10_1	Seto_10_2	NOTEST	0.0288274	0.238575	3.04893	0	1	1	no
XLOC_000858	XLOC_000858	NM_002001	FCER1A	1:159259503-159278014	Seto_10_1	Seto_10_2	NOTEST	0	0	0	0	1	1	no
XLOC_000859	XLOC_000859	NM_012351	OR10J1	1:159409511-159410600	Seto_10_1	Seto_10_2	NOTEST	0	0	0	0	1	1	no
XLOC_000860	XLOC_000860	NM_001639	APCS	1:159557615-159558661	Seto_10_1	Seto_10_2	NOTEST	0.138182	0	#NAME?	0	1	1	no
XLOC_000861	XLOC_000861	-		1:159574357-159577434	Seto_10_1	Seto_10_2	OK	0.366063	0.351459	-0.0587363	-0.0279868	0.9405	0.957961	no
XLOC_000862	XLOC_000862	NM_017823	DUSP23	1:159750758-159752333	Seto_10_1	Seto_10_2	OK	17.8533	6.13748	-1.54047	-3.65746	0.0663	0.126175	no
XLOC_000863	XLOC_000863	NM_001004310	FCRL6	1:159772172-159786047	Seto_10_1	Seto_10_2	NOTEST	0.0689336	0	#NAME?	0	1	1	no
XLOC_000864	XLOC_000864	NM_020125	SLAMF8	1:159796478-159832447	Seto_10_1	Seto_10_2	NOTEST	0.0909945	0.149375	0.715092	0	1	1	no
XLOC_000865	XLOC_000865	NM_012337	CCDC19	1:159842153-159869906	Seto_10_1	Seto_10_2	OK	0.756436	2.26522	1.58236	0.740649	0.46165	0.600358	no
XLOC_000866	XLOC_000866	NR_038849	LOC100505633	1:159931013-159948876	Seto_10_1	Seto_10_2	NOTEST	0	0.030377	inf	0	1	1	no
XLOC_000867	XLOC_000867	NM_004983	KCNJ9	1:160051359-160059212	Seto_10_1	Seto_10_2	OK	0	0.439155	inf	nan	5e-05	0.0227641	yes
XLOC_000868	XLOC_000868	NM_000702	ATP1A2	1:160085519-160113374	Seto_10_1	Seto_10_2	NOTEST	0.0674338	0.111077	0.720021	0	1	1	no
XLOC_000869	XLOC_000869	NM_001001734,NM_144699	ATP1A4,ATP1A4	1:160121351-160156767	Seto_10_1	Seto_10_2	NOTEST	0	0.0720725	inf	0	1	1	no
XLOC_000870	XLOC_000870	NM_001231	CASQ1	1:160160284-160171676	Seto_10_1	Seto_10_2	NOTEST	0	0.0661198	inf	0	1	1	no
XLOC_000871	XLOC_000871	NM_003768	PEA15	1:160175124-160232796	Seto_10_1	Seto_10_2	OK	71.3509	26.1359	-1.4489	-2.40447	0.02805	0.0944652	no
XLOC_000872	XLOC_000872	NR_002190	SUMO1P3	1:160258376-160328742	Seto_10_1	Seto_10_2	OK	0.690684	0.0961973	-2.84396	-0.213036	0.2592	0.412819	no
XLOC_000873	XLOC_000873	NM_015331	NCSTN	1:160258376-160328742	Seto_10_1	Seto_10_2	OK	27.6663	10.2702	-1.42967	-1.31041	0.2004	0.344687	no
XLOC_000874	XLOC_000874	NM_005598	NHLH1	1:160336860-160342638	Seto_10_1	Seto_10_2	NOTEST	0.260643	0.296216	0.184576	0	1	1	no
XLOC_000875	XLOC_000875	NM_020335	VANGL2	1:160370363-160398468	Seto_10_1	Seto_10_2	NOTEST	0.0390784	0.115427	1.56254	0	1	1	no
XLOC_000876	XLOC_000876	NM_021181	SLAMF7	1:160709076-160724601	Seto_10_1	Seto_10_2	NOTEST	0	0.0464284	inf	0	1	1	no
XLOC_000877	XLOC_000877	NM_001033667,NM_001261456,NM_001261457,NM_002348	LY9,,,LY9	1:160765863-160798045	Seto_10_1	Seto_10_2	NOTEST	0	0.190357	inf	0	1	1	no
XLOC_000878	XLOC_000878	NM_001007255,NM_152366	KLHDC9,KLHDC9	1:161068150-161070138	Seto_10_1	Seto_10_2	NOTEST	0.0587035	0.388991	2.72822	0	1	1	no
XLOC_000879	XLOC_000879	NM_001185092,NM_001185093,NM_001185094,NM_005600	NIT1,NIT1,NIT1,NIT1	1:161070345-161102478	Seto_10_1	Seto_10_2	OK	7.37411	3.34704	-1.13958	-0.863568	0.47515	0.612994	no
XLOC_000880	XLOC_000880	NM_016406	UFC1	1:161123533-161128646	Seto_10_1	Seto_10_2	OK	39.4134	25.3218	-0.638307	-1.06911	0.27615	0.428532	no
XLOC_000881	XLOC_000881	NM_001014443,NM_012475	USP21,USP21	1:161129253-161135785	Seto_10_1	Seto_10_2	OK	8.12027	3.61526	-1.16743	-1.62512	0.1075	0.197644	no
XLOC_000882	XLOC_000882	NM_000309,NM_001122764	PPOX,PPOX	1:161136086-161141010	Seto_10_1	Seto_10_2	OK	6.1419	1.93495	-1.66639	-2.46835	0.0464	0.0944652	no
XLOC_000883	XLOC_000883	NM_001166159,NM_004550	NDUFS2,NDUFS2	1:161169104-161184186	Seto_10_1	Seto_10_2	OK	48.1456	14.9866	-1.68373	-2.81079	0.00455	0.0688632	no
XLOC_000884	XLOC_000884	NM_004106	FCER1G	1:161185086-161189038	Seto_10_1	Seto_10_2	NOTEST	0	0	0	0	1	1	no
XLOC_000885	XLOC_000885	NM_032174	TOMM40L	1:161195832-161208000	Seto_10_1	Seto_10_2	OK	4.72993	2.71485	-0.800946	-1.16057	0.27865	0.431343	no
XLOC_000886	XLOC_000886	NM_001102566	PCP4L1	1:161228516-161255240	Seto_10_1	Seto_10_2	NOTEST	0.0704102	0	#NAME?	0	1	1	no
XLOC_000887	XLOC_000887	NM_001035511,NM_001035512,NM_001035513,NM_003001	SDHC,SDHC,SDHC,SDHC	1:161284165-161337897	Seto_10_1	Seto_10_2	OK	13.2633	8.34073	-0.669191	-1.36953	0.3079	0.459948	no
XLOC_000888	XLOC_000888	NM_001136219,NM_021642	FCGR2A,FCGR2A	1:161475204-161489526	Seto_10_1	Seto_10_2	OK	0.553415	0.892076	0.688807	0.749467	0.44155	0.582293	no
XLOC_000889	XLOC_000889	NM_002155	HSPA6	1:161494035-161496687	Seto_10_1	Seto_10_2	NOTEST	0.0819056	0.217167	1.40677	0	1	1	no
XLOC_000890	XLOC_000890	NM_201563	FCGR2C	1:161551128-161571010	Seto_10_1	Seto_10_2	NOTEST	0	0.0693087	inf	0	1	1	no
XLOC_000891	XLOC_000891	NR_024151	HSPA7	1:161575848-161578341	Seto_10_1	Seto_10_2	NOTEST	0.0417494	0.0156073	-1.41954	0	1	1	no
XLOC_000892	XLOC_000892	NM_001002273,NM_001002274,NM_001002275,NM_001190828,NM_004001	FCGR2B,FCGR2B,FCGR2B,FCGR2B,FCGR2B	1:161632904-161648444	Seto_10_1	Seto_10_2	NOTEST	0	0.0441008	inf	0	1	1	no
XLOC_000893	XLOC_000893	NM_001184866,NM_001184867,NM_001184870,NM_001184871,NM_001184872,NM_001184873,NM_032738	FCRLA,FCRLA,FCRLA,FCRLA,FCRLA,FCRLA,FCRLA	1:161676761-161684142	Seto_10_1	Seto_10_2	NOTEST	0.0819021	0.105689	0.367858	0	1	1	no
XLOC_000894	XLOC_000894	NM_001002901	FCRLB	1:161692456-161697933	Seto_10_1	Seto_10_2	OK	0.863258	1.32693	0.620223	1.16272	0.60595	0.720804	no
XLOC_000895	XLOC_000895	NM_007240	DUSP12	1:161718296-161726955	Seto_10_1	Seto_10_2	OK	36.7747	36.9529	0.00697241	0.0117149	0.99105	0.992136	no
XLOC_000896	XLOC_000896	NM_007348	ATF6	1:161736033-161933860	Seto_10_1	Seto_10_2	OK	7.77906	4.61988	-0.751741	-1.18581	0.19435	0.335889	no
XLOC_000897	XLOC_000897	NM_001126060,NM_001164757,NM_014697	NOS1AP,NOS1AP,NOS1AP	1:162039580-162339813	Seto_10_1	Seto_10_2	OK	1.4845	0.550904	-1.4301	-1.77236	0.1179	0.215355	no
XLOC_000898	XLOC_000898	NR_039798	MIR4654	1:162039580-162339813	Seto_10_1	Seto_10_2	NOTEST	0	0	0	0	1	1	no
XLOC_000899	XLOC_000899	NR_030283	MIR556	1:162039580-162339813	Seto_10_1	Seto_10_2	NOTEST	0	0	0	0	1	1	no
XLOC_000900	XLOC_000900	NM_001085375,NM_001135240	C1orf226,C1orf226	1:162348439-162356608	Seto_10_1	Seto_10_2	OK	0.58628	0.459057	-0.352919	-0.391985	0.6747	0.77431	no
XLOC_000901	XLOC_000901	NM_001184763,NM_144624,NM_175866	UHMK1,UHMK1,UHMK1	1:162466963-162499455	Seto_10_1	Seto_10_2	OK	25.3903	15.2885	-0.731833	-1.34005	0.1727	0.30358	no
XLOC_000902	XLOC_000902	NM_003115	UAP1	1:162531295-162569633	Seto_10_1	Seto_10_2	OK	433.307	414.154	-0.0652216	-0.117305	0.90505	0.935367	no
XLOC_000903	XLOC_000903	NM_001014796,NM_006182	DDR2,DDR2	1:162602227-162750247	Seto_10_1	Seto_10_2	OK	0.70747	0.258881	-1.45038	-1.43005	0.1623	0.287473	no
XLOC_000904	XLOC_000904	NM_016371	HSD17B7	1:162760495-162782608	Seto_10_1	Seto_10_2	OK	3.00344	1.13172	-1.4081	-1.71169	0.0927	0.172562	no
XLOC_000905	XLOC_000905	NM_001102445,NM_001113380,NM_001113381,NM_005613	RGS4,RGS4,RGS4,RGS4	1:163038395-163046592	Seto_10_1	Seto_10_2	OK	1.44036	1.0614	-0.440461	-0.579403	0.5547	0.679504	no
XLOC_000906	XLOC_000906	NM_031423,NM_145697	NUF2,NUF2	1:163291669-163327694	Seto_10_1	Seto_10_2	OK	31.9093	29.5462	-0.111006	-0.188951	0.8412	0.892564	no
XLOC_000907	XLOC_000907	NM_001204961,NM_001204963,NM_002585	PBX1,PBX1,PBX1	1:164528596-164821069	Seto_10_1	Seto_10_2	OK	0.987	0.649469	-0.603788	-0.806095	0.41275	0.557649	no
XLOC_000908	XLOC_000908	NM_001005214	LRRC52	1:165446078-165551341	Seto_10_1	Seto_10_2	NOTEST	0	0.109876	inf	0	1	1	no
XLOC_000909	XLOC_000909	NM_004528	MGST3	1:165600109-165625372	Seto_10_1	Seto_10_2	OK	16.8775	19.2238	0.187793	0.430755	0.7678	0.842294	no
XLOC_000910	XLOC_000910	NR_036683	LOC440700	1:165667986-165679199	Seto_10_1	Seto_10_2	NOTEST	0.086387	0	#NAME?	0	1	1	no
XLOC_000911	XLOC_000911	NM_012474	UCK2	1:165796731-165880855	Seto_10_1	Seto_10_2	OK	27.1179	10.9532	-1.30789	-2.25063	0.0203	0.0944652	no
XLOC_000912	XLOC_000912	NR_002925	FMO9P	1:166573152-166594473	Seto_10_1	Seto_10_2	NOTEST	0	0	0	0	1	1	no
XLOC_000913	XLOC_000913	NM_017542	POGK	1:166808723-166823710	Seto_10_1	Seto_10_2	OK	14.0548	7.08911	-0.987383	-1.47216	0.1187	0.216618	no
XLOC_000914	XLOC_000914	NM_032858	MAEL	1:166958518-166991447	Seto_10_1	Seto_10_2	NOTEST	0	0	0	0	1	1	no
XLOC_000915	XLOC_000915	NM_001080426	DUSP27	1:167064086-167098402	Seto_10_1	Seto_10_2	NOTEST	0.0319792	0.193118	2.59428	0	1	1	no
XLOC_000916	XLOC_000916	NM_001198783,NM_001198786,NM_002697	POU2F1,POU2F1,POU2F1	1:167190065-167396621	Seto_10_1	Seto_10_2	OK	11.6884	5.0836	-1.20116	-1.20599	0.1583	0.281166	no
XLOC_000917	XLOC_000917	NM_052862	RCSD1	1:167599473-167675486	Seto_10_1	Seto_10_2	NOTEST	0.0275885	0.0502158	0.864076	0	1	1	no
XLOC_000918	XLOC_000918	NM_001146191,NM_003953,NM_024569	MPZL1,MPZL1,MPZL1	1:167691041-167761156	Seto_10_1	Seto_10_2	OK	17.3278	6.14984	-1.49447	-2.43485	0.0186	0.0944652	no
XLOC_000919	XLOC_000919	NM_001017977,NM_001198956,NM_001198957,NM_018442	DCAF6,DCAF6,DCAF6,DCAF6	1:167885912-168045083	Seto_10_1	Seto_10_2	OK	39.6253	31.5971	-0.326631	-0.557453	0.56965	0.692057	no
XLOC_000920	XLOC_000920	NM_001031800,NM_152902	TIPRL,TIPRL	1:168148170-168171351	Seto_10_1	Seto_10_2	OK	61.4044	48.4141	-0.342914	-0.564238	0.5599	0.683743	no
XLOC_000921	XLOC_000921	NM_199344	SFT2D2	1:168195254-168212471	Seto_10_1	Seto_10_2	OK	36.5083	21.2088	-0.783561	-1.13119	0.2489	0.405035	no
XLOC_000922	XLOC_000922	NM_005149	TBX19	1:168250277-168283664	Seto_10_1	Seto_10_2	NOTEST	0.304875	0.272445	-0.162254	0	1	1	no
XLOC_000923	XLOC_000923	NR_030284	MIR557	1:168344761-168344859	Seto_10_1	Seto_10_2	NOTEST	0	0	0	0	1	1	no
XLOC_000924	XLOC_000924	-		1:168346975-168347491	Seto_10_1	Seto_10_2	OK	0	2.03661	inf	nan	0.0097	0.0793743	no
XLOC_000925	XLOC_000925	NR_037851	LOC100505918	1:168348783-168535281	Seto_10_1	Seto_10_2	OK	1.56191	0.649909	-1.265	-1.40561	0.16575	0.29288	no
XLOC_000926	XLOC_000926	NM_002995	XCL1	1:168543174-168551315	Seto_10_1	Seto_10_2	OK	0.799489	0.398138	-1.00581	-0.950756	0.31435	0.467326	no
XLOC_000927	XLOC_000927	NR_024160	MGC4473	1:168756178-168762126	Seto_10_1	Seto_10_2	NOTEST	0	0	0	0	1	1	no
XLOC_000928	XLOC_000928	NM_001677	ATP1B1	1:169075946-169396684	Seto_10_1	Seto_10_2	OK	95.4767	110.686	0.213251	0.38384	0.743	0.824357	no
XLOC_000929	XLOC_000929	NM_003666	BLZF1	1:169075946-169396684	Seto_10_1	Seto_10_2	OK	13.5123	10.3659	-0.38243	-0.214273	0.8108	0.872478	no
XLOC_000930	XLOC_000930	NM_018186	C1orf112	1:169761566-169863100	Seto_10_1	Seto_10_2	OK	12.9236	8.80699	-0.553291	-0.823597	0.4324	0.574949	no
XLOC_000931	XLOC_000931	NM_001136107	METTL11B	1:170115187-170136923	Seto_10_1	Seto_10_2	NOTEST	0	0.0360366	inf	0	1	1	no
XLOC_000932	XLOC_000932	NR_036065	MIR3119-2	1:170115187-170136923	Seto_10_1	Seto_10_2	NOTEST	0	0	0	0	1	1	no
XLOC_000933	XLOC_000933	NM_001146039,NM_152281	GORAB,GORAB	1:170501172-170523123	Seto_10_1	Seto_10_2	OK	14.4534	13.8708	-0.0593567	-0.084735	0.9336	0.953499	no
XLOC_000934	XLOC_000934	NM_006902,NM_022716	PRRX1,PRRX1	1:170633312-170708562	Seto_10_1	Seto_10_2	OK	5.15577	3.20903	-0.68405	-1.00768	0.30935	0.461618	no
XLOC_000935	XLOC_000935	NM_001163629,NM_025063	C1orf129,C1orf129	1:170904611-171033906	Seto_10_1	Seto_10_2	NOTEST	0.114344	0	#NAME?	0	1	1	no
XLOC_000936	XLOC_000936	NM_001002294,NM_006894	FMO3,FMO3	1:171060017-171086959	Seto_10_1	Seto_10_2	NOTEST	0	0.364569	inf	0	1	1	no
XLOC_000937	XLOC_000937	NR_049854		1:171060017-171086959	Seto_10_1	Seto_10_2	NOTEST	0	0	0	0	1	1	no
XLOC_000938	XLOC_000938	NR_002601	FMO6P	1:171106878-171130702	Seto_10_1	Seto_10_2	NOTEST	0.156229	0	#NAME?	0	1	1	no
XLOC_000939	XLOC_000939	NM_001460	FMO2	1:171154387-171181822	Seto_10_1	Seto_10_2	NOTEST	0.0688654	0.111726	0.698118	0	1	1	no
XLOC_000940	XLOC_000940	NM_002021	FMO1	1:171217662-171255113	Seto_10_1	Seto_10_2	NOTEST	0	0	0	0	1	1	no
XLOC_000941	XLOC_000941	NM_002022	FMO4	1:171283307-171311223	Seto_10_1	Seto_10_2	OK	2.11912	0.426766	-2.31195	-1.80539	0.08705	0.162963	no
XLOC_000942	XLOC_000942	NR_002719	TOP1P1	1:171283307-171311223	Seto_10_1	Seto_10_2	OK	0.230851	0.769506	1.73697	1.14324	0.24635	0.403641	no
XLOC_000943	XLOC_000943	NM_015172	PRRC2C	1:171454662-171562650	Seto_10_1	Seto_10_2	OK	95.8307	65.3352	-0.552627	-0.992496	0.3179	0.47128	no
XLOC_000944	XLOC_000944	NM_001007239,NM_014955,NM_015935	METTL13,METTL13,METTL13	1:171750760-171766863	Seto_10_1	Seto_10_2	OK	11.8978	4.04804	-1.5554	-2.41995	0.0174	0.0944652	no
XLOC_000945	XLOC_000945	NM_001136127,NM_015569	DNM3,DNM3	1:171810620-172381857	Seto_10_1	Seto_10_2	OK	0.608858	0.28123	-1.11435	-1.24686	0.1821	0.317717	no
XLOC_000946	XLOC_000946	NR_036066	MIR3120	1:171810620-172381857	Seto_10_1	Seto_10_2	NOTEST	0	0	0	0	1	1	no
XLOC_000947	XLOC_000947	NM_139240	C1orf105	1:172389827-172437969	Seto_10_1	Seto_10_2	NOTEST	0	0	0	0	1	1	no
XLOC_000948	XLOC_000948	NM_014283,NM_016227	C1orf9,C1orf9	1:172502259-172580973	Seto_10_1	Seto_10_2	OK	14.7274	12.3408	-0.25507	-0.364288	0.6842	0.781683	no
XLOC_000949	XLOC_000949	NM_000639	FASLG	1:172628184-172636012	Seto_10_1	Seto_10_2	NOTEST	0	0.0143835	inf	0	1	1	no
XLOC_000950	XLOC_000950	NM_004905	PRDX6	1:173446485-173457946	Seto_10_1	Seto_10_2	OK	117.666	57.7201	-1.02755	-2.0856	0.06255	0.11937	no
XLOC_000951	XLOC_000951	NM_001195190	LOC730159	1:173577474-173639001	Seto_10_1	Seto_10_2	NOTEST	0	0	0	0	1	1	no
XLOC_000952	XLOC_000952	NM_014458	KLHL20	1:173684079-173756056	Seto_10_1	Seto_10_2	OK	9.36987	7.17909	-0.384228	-0.647551	0.51475	0.64722	no
XLOC_000953	XLOC_000953	NM_018122	DARS2	1:173793796-173827682	Seto_10_1	Seto_10_2	OK	38.5642	23.3314	-0.724985	-1.22347	0.1825	0.318325	no
XLOC_000954	XLOC_000954	NR_037605	LOC100506046	1:173831945-173837267	Seto_10_1	Seto_10_2	OK	14.5047	8.68516	-0.739892	-0.781512	0.4126	0.557507	no
XLOC_000955	XLOC_000955	NM_001122770,NM_032522	ZBTB37,ZBTB37	1:173837492-173857293	Seto_10_1	Seto_10_2	OK	5.65657	6.38999	0.175885	0.281086	0.77595	0.847656	no
XLOC_000956	XLOC_000956	-		1:173900236-173991511	Seto_10_1	Seto_10_2	OK	1.49725	0.51963	-1.52676	-0.268246	0.5779	0.699276	no
XLOC_000957	XLOC_000957	NM_001035230,NM_001243763,NM_001243764,NM_001243765,NM_014857	RABGAP1L,RABGAP1L,RABGAP1L,RABGAP1L,RABGAP1L	1:174128551-174964699	Seto_10_1	Seto_10_2	OK	11.136	8.21552	-0.438808	-0.534916	0.48395	0.620194	no
XLOC_000958	XLOC_000958	NM_005684	GPR52	1:174128551-174964699	Seto_10_1	Seto_10_2	NOTEST	0.18885	0.0881809	-1.0987	0	1	1	no
XLOC_000959	XLOC_000959	NM_001007214,NM_014412	CACYBP,CACYBP	1:174966007-174981163	Seto_10_1	Seto_10_2	OK	88.3415	72.5947	-0.283227	-0.521548	0.595	0.713166	no
XLOC_000960	XLOC_000960	NM_022093	TNN	1:175036993-175117202	Seto_10_1	Seto_10_2	NOTEST	0.0167019	0.0505913	1.59888	0	1	1	no
XLOC_000961	XLOC_000961	NM_020318,NM_021936	PAPPA2,PAPPA2	1:176432306-176811970	Seto_10_1	Seto_10_2	NOTEST	0.398831	0.151641	-1.39512	0	1	1	no
XLOC_000962	XLOC_000962	NM_021165	FAM5B	1:177140632-177251558	Seto_10_1	Seto_10_2	NOTEST	0	0	0	0	1	1	no
XLOC_000963	XLOC_000963	NM_004841,NM_170692	RASAL2,RASAL2	1:178060642-178448648	Seto_10_1	Seto_10_2	OK	5.64514	5.21531	-0.114257	-0.157379	0.86345	0.907418	no
XLOC_000964	XLOC_000964	NM_001170722,NM_001170723,NM_001170724,NM_032126	C1orf49,C1orf49,C1orf49,C1orf49	1:178482211-178492635	Seto_10_1	Seto_10_2	NOTEST	0	0	0	0	1	1	no
XLOC_000965	XLOC_000965	NR_033186	C1orf220	1:178511930-178518024	Seto_10_1	Seto_10_2	NOTEST	0.24263	0.222658	-0.123929	0	1	1	no
XLOC_000966	XLOC_000966	NR_039622	MIR4424	1:178646883-178646969	Seto_10_1	Seto_10_2	NOTEST	0	0	0	0	1	1	no
XLOC_000967	XLOC_000967	NM_152663	RALGPS2	1:178694299-178890351	Seto_10_1	Seto_10_2	OK	5.72084	2.8301	-1.01537	-1.37012	0.1363	0.245721	no
XLOC_000968	XLOC_000968	NM_014864	FAM20B	1:178995073-179045702	Seto_10_1	Seto_10_2	OK	6.7707	4.02638	-0.749822	-1.20372	0.20985	0.357883	no
XLOC_000969	XLOC_000969	NM_022371	TOR3A	1:179051111-179065129	Seto_10_1	Seto_10_2	OK	12.748	5.53769	-1.20292	-2.32223	0.07415	0.140017	no
XLOC_000970	XLOC_000970	NM_001252511,NM_001252512,NM_003101	SOAT1,SOAT1,SOAT1	1:179262848-179327814	Seto_10_1	Seto_10_2	OK	13.2177	9.40167	-0.491478	-0.861889	0.3805	0.528556	no
XLOC_000971	XLOC_000971	NM_144696	AXDND1	1:179334854-179545084	Seto_10_1	Seto_10_2	NOTEST	0.0366216	0.00797811	-2.19858	0	1	1	no
XLOC_000972	XLOC_000972	NM_001199085,NM_001199089,NM_001199091,NM_001199092,NM_173533	TDRD5,TDRD5,TDRD5,TDRD5,TDRD5	1:179560747-179660407	Seto_10_1	Seto_10_2	NOTEST	0.0342836	0.0563458	0.716789	0	1	1	no
XLOC_000973	XLOC_000973	NM_173509	FAM163A	1:179712297-179785333	Seto_10_1	Seto_10_2	NOTEST	0.0546554	0.0682383	0.320218	0	1	1	no
XLOC_000974	XLOC_000974	NM_001267578,NM_015602	,TOR1AIP1	1:179851176-179889212	Seto_10_1	Seto_10_2	OK	10.0483	4.77516	-1.07334	-1.76396	0.0711	0.13458	no
XLOC_000975	XLOC_000975	NM_014810	CEP350	1:179923907-180084044	Seto_10_1	Seto_10_2	OK	6.78375	4.88854	-0.472679	-0.852978	0.37595	0.523832	no
XLOC_000976	XLOC_000976	NM_001004128,NM_002826	QSOX1,QSOX1	1:180123967-180169859	Seto_10_1	Seto_10_2	OK	17.6197	3.71775	-2.24468	-4.96662	0.0014	0.0560306	no
XLOC_000977	XLOC_000977	NM_033343	LHX4	1:180199432-180472471	Seto_10_1	Seto_10_2	OK	0.43697	0.38612	-0.178484	-0.0513513	0.90055	0.932402	no
XLOC_000978	XLOC_000978	NM_001135669,NM_004736	XPR1,XPR1	1:180601145-180859415	Seto_10_1	Seto_10_2	OK	12.3971	9.0633	-0.451895	-0.801872	0.4171	0.561917	no
XLOC_000979	XLOC_000979	NM_020950	KIAA1614	1:180882312-180915239	Seto_10_1	Seto_10_2	NOTEST	0.099008	0.324123	1.71092	0	1	1	no
XLOC_000980	XLOC_000980	NM_001194999,NM_001195000,NM_001195035,NM_001531	MR1,MR1,MR1,MR1	1:181002560-181031074	Seto_10_1	Seto_10_2	NOTEST	0.316696	0.269576	-0.232404	0	1	1	no
XLOC_000981	XLOC_000981	NM_016545	IER5	1:181057637-181059979	Seto_10_1	Seto_10_2	OK	7.03682	8.87401	0.334663	1.10955	0.6304	0.74	no
XLOC_000982	XLOC_000982	NR_046249	GM140	1:181205523-181207740	Seto_10_1	Seto_10_2	NOTEST	0	0	0	0	1	1	no
XLOC_000983	XLOC_000983	NM_000721,NM_001205293,NM_001205294	CACNA1E,CACNA1E,CACNA1E	1:181452685-181775921	Seto_10_1	Seto_10_2	NOTEST	0.0153425	0.254617	4.05272	0	1	1	no
XLOC_000984	XLOC_000984	NR_034131	LINC00272	1:182376755-182383948	Seto_10_1	Seto_10_2	NOTEST	0	0	0	0	1	1	no
XLOC_000985	XLOC_000985	NM_001137669	RGSL1	1:182419255-182529732	Seto_10_1	Seto_10_2	NOTEST	0.0368215	0.0307597	-0.259504	0	1	1	no
XLOC_000986	XLOC_000986	NR_036490	LOC284648	1:182584274-182585764	Seto_10_1	Seto_10_2	NOTEST	0	0.0478875	inf	0	1	1	no
XLOC_000987	XLOC_000987	NM_001200050,NM_001200051,NM_001200052,NM_001200056,NM_030769	NPL,NPL,NPL,NPL,NPL	1:182758583-182799519	Seto_10_1	Seto_10_2	OK	0.846444	1.30542	0.625024	0.741859	0.4399	0.58081	no
XLOC_000988	XLOC_000988	NM_001357	DHX9	1:182808438-182857118	Seto_10_1	Seto_10_2	OK	72.9171	50.0376	-0.543245	-1.00043	0.3082	0.460299	no
XLOC_000989	XLOC_000989	NM_002293	LAMC1	1:182992594-183114727	Seto_10_1	Seto_10_2	OK	26.0545	14.4382	-0.851641	-1.56227	0.11085	0.203389	no
XLOC_000990	XLOC_000990	NM_005562,NM_018891	LAMC2,LAMC2	1:183155173-183387634	Seto_10_1	Seto_10_2	OK	15.8761	7.16039	-1.14875	-1.63569	0.0635	0.121128	no
XLOC_000991	XLOC_000991	NM_001174061,NM_173156,NM_201568,NM_201569	SMG7,SMG7,SMG7,SMG7	1:183441505-183523329	Seto_10_1	Seto_10_2	OK	19.7901	12.5035	-0.662442	-1.17646	0.2372	0.393042	no
XLOC_000992	XLOC_000992	NM_015149	RGL1	1:183605207-183897666	Seto_10_1	Seto_10_2	OK	1.52837	0.930747	-0.71553	-0.986855	0.32145	0.473509	no
XLOC_000993	XLOC_000993	NM_001127394,NM_052965	TSEN15,TSEN15	1:184020810-184043345	Seto_10_1	Seto_10_2	OK	22.0467	11.5208	-0.936317	-1.51109	0.1235	0.224375	no
XLOC_000994	XLOC_000994	NM_030806	C1orf21	1:184356149-184598155	Seto_10_1	Seto_10_2	OK	1.48975	1.23705	-0.268167	-0.406506	0.6784	0.777176	no
XLOC_000995	XLOC_000995	NM_007212	RNF2	1:185014550-185072307	Seto_10_1	Seto_10_2	OK	10.4298	7.07478	-0.559957	-0.927903	0.3366	0.488106	no
XLOC_000996	XLOC_000996	NM_001105518,NM_017673	SWT1,SWT1	1:185087217-185261172	Seto_10_1	Seto_10_2	OK	3.62054	3.33024	-0.120575	-0.0644584	0.93835	0.956457	no
XLOC_000997	XLOC_000997	NM_031935	HMCN1	1:185703682-186446655	Seto_10_1	Seto_10_2	OK	0.5852	0.33062	-0.823757	-0.125393	0.7886	0.85658	no
XLOC_000998	XLOC_000998	NM_001127708,NM_001127709,NM_001127710,NM_005807	PRG4,PRG4,PRG4,PRG4	1:185703682-186446655	Seto_10_1	Seto_10_2	OK	0.372813	0.923461	1.3086	0.201555	0.71625	0.805948	no
XLOC_000999	XLOC_000999	NM_001164245,NM_001164246,NM_017847	C1orf27,C1orf27,C1orf27	1:185703682-186446655	Seto_10_1	Seto_10_2	OK	6.4414	8.61654	0.419735	0.189098	0.86365	0.907585	no
XLOC_001000	XLOC_001000	NM_022375	OCLM	1:185703682-186446655	Seto_10_1	Seto_10_2	OK	0.629565	0.112892	-2.47941	-0.050611	0.05645	0.108289	no
XLOC_001001	XLOC_001001	NM_024420	PLA2G4A	1:186798031-186958113	Seto_10_1	Seto_10_2	NOTEST	0	0	0	0	1	1	no
XLOC_001002	XLOC_001002	-		1:187238423-187454147	Seto_10_1	Seto_10_2	OK	12.7087	10.1084	-0.330252	-0.21936	0.8274	0.883749	no
XLOC_001003	XLOC_001003	NR_033922	LOC440704	1:190594019-190770788	Seto_10_1	Seto_10_2	NOTEST	0	0	0	0	1	1	no
XLOC_001004	XLOC_001004	NM_130782	RGS18	1:192127591-192154945	Seto_10_1	Seto_10_2	NOTEST	0	0	0	0	1	1	no
XLOC_001005	XLOC_001005	NM_001039152	RGS21	1:192286121-192336414	Seto_10_1	Seto_10_2	NOTEST	0	0	0	0	1	1	no
XLOC_001006	XLOC_001006	NM_002922	RGS1	1:192544856-192549159	Seto_10_1	Seto_10_2	NOTEST	0.0307556	0.0312295	0.0220594	0	1	1	no
XLOC_001007	XLOC_001007	NM_002927,NM_144766	RGS13,RGS13	1:192605267-192629440	Seto_10_1	Seto_10_2	NOTEST	0	0	0	0	1	1	no
XLOC_001008	XLOC_001008	NM_002923	RGS2	1:192778168-192781407	Seto_10_1	Seto_10_2	OK	1.06039	0.70101	-0.597089	-0.517157	0.54645	0.672606	no
XLOC_001009	XLOC_001009	NM_001042369,NM_001042370,NM_001173524,NM_001173525,NM_004600	TROVE2,TROVE2,TROVE2,TROVE2,TROVE2	1:192981495-193061638	Seto_10_1	Seto_10_2	OK	17.5771	12.4184	-0.501214	-0.548	0.5736	0.695554	no
XLOC_001010	XLOC_001010	NM_024529	CDC73	1:193091087-193223942	Seto_10_1	Seto_10_2	OK	21.4256	16.0386	-0.41779	-0.738548	0.44525	0.585813	no
XLOC_001011	XLOC_001011	NR_031691	MIR1278	1:193091087-193223942	Seto_10_1	Seto_10_2	NOTEST	0	0	0	0	1	1	no
XLOC_001012	XLOC_001012	NM_000186,NM_001014975	CFH,CFH	1:196621007-196716634	Seto_10_1	Seto_10_2	NOTEST	0	0	0	0	1	1	no
XLOC_001013	XLOC_001013	NM_001166624,NM_021023	CFHR3,CFHR3	1:196743929-196763203	Seto_10_1	Seto_10_2	NOTEST	0.0366882	0	#NAME?	0	1	1	no
XLOC_001014	XLOC_001014	NM_002113	CFHR1	1:196788860-196801319	Seto_10_1	Seto_10_2	NOTEST	0.104787	0.141927	0.43769	0	1	1	no
XLOC_001015	XLOC_001015	-		1:196829770-196830548	Seto_10_1	Seto_10_2	OK	0.627284	5.8684	3.22578	4.33481	0.19675	0.339391	no
XLOC_001016	XLOC_001016	NM_001201550,NM_001201551,NM_006684	CFHR4,CFHR4,CFHR4	1:196857143-196902852	Seto_10_1	Seto_10_2	OK	0.910862	0.248546	-1.87372	-0.854296	0.2466	0.40372	no
XLOC_001017	XLOC_001017	NM_005666	CFHR2	1:196912933-196928356	Seto_10_1	Seto_10_2	NOTEST	0	0	0	0	1	1	no
XLOC_001018	XLOC_001018	NM_030787	CFHR5	1:196946666-196978803	Seto_10_1	Seto_10_2	NOTEST	0	0.0188011	inf	0	1	1	no
XLOC_001019	XLOC_001019	NM_001193640,NM_001257965,NM_001257966,NM_201253	CRB1,,,CRB1	1:197170591-197447585	Seto_10_1	Seto_10_2	NOTEST	0.0366668	0	#NAME?	0	1	1	no
XLOC_001020	XLOC_001020	NM_001024594	C1orf53	1:197871681-197876497	Seto_10_1	Seto_10_2	OK	6.54149	17.3033	1.40335	4.18061	0.09075	0.169098	no
XLOC_001021	XLOC_001021	NM_001014434,NM_020204	LHX9,LHX9	1:197881634-197901476	Seto_10_1	Seto_10_2	OK	0.451144	0.0947692	-2.2511	-1.27943	0.22655	0.379817	no
XLOC_001022	XLOC_001022	NM_133494	NEK7	1:198126107-198291552	Seto_10_1	Seto_10_2	OK	21.0238	14.4181	-0.544147	-0.867063	0.35765	0.507557	no
XLOC_001023	XLOC_001023	NM_001267798,NM_002838,NM_080921	,PTPRC,PTPRC	1:198608097-198726605	Seto_10_1	Seto_10_2	NOTEST	0	0.0190382	inf	0	1	1	no
XLOC_001024	XLOC_001024	NM_003822,NM_205860	NR5A2,NR5A2	1:199996769-200146550	Seto_10_1	Seto_10_2	NOTEST	0.311197	0.224707	-0.469783	0	1	1	no
XLOC_001025	XLOC_001025	NM_001105517	FAM58BP	1:200182655-200183643	Seto_10_1	Seto_10_2	NOTEST	0	0	0	0	1	1	no
XLOC_001026	XLOC_001026	NM_203459	CAMSAP2	1:200708685-200829964	Seto_10_1	Seto_10_2	OK	23.3357	16.3376	-0.514338	-0.95254	0.3245	0.476809	no
XLOC_001027	XLOC_001027	NM_005298	GPR25	1:200842165-200843251	Seto_10_1	Seto_10_2	NOTEST	0	2.15578	inf	0	1	1	no
XLOC_001028	XLOC_001028	NM_001142569,NM_018265	C1orf106,C1orf106	1:200860626-200884864	Seto_10_1	Seto_10_2	NOTEST	0.155951	0.126033	-0.307293	0	1	1	no
XLOC_001029	XLOC_001029	NM_001164586	IGFN1	1:201159952-201198080	Seto_10_1	Seto_10_2	NOTEST	0.0612097	0.126479	1.04707	0	1	1	no
XLOC_001030	XLOC_001030	NM_000299,NM_001005337	PKP1,PKP1	1:201252579-201302121	Seto_10_1	Seto_10_2	NOTEST	0.0181331	0.363347	4.32465	0	1	1	no
XLOC_001031	XLOC_001031	-		1:201476524-201484268	Seto_10_1	Seto_10_2	OK	1.52219	0.37704	-2.01336	-1.43198	0.2457	0.403086	no
XLOC_001032	XLOC_001032	NR_026667	RPS10P7	1:201489031-201489720	Seto_10_1	Seto_10_2	NOTEST	0.373609	0	#NAME?	0	1	1	no
XLOC_001033	XLOC_001033	-		1:201592246-201598615	Seto_10_1	Seto_10_2	OK	3.74843	0	#NAME?	nan	5e-05	0.0227641	yes
XLOC_001034	XLOC_001034	NM_001167738,NM_020443	NAV1,NAV1	1:201617449-201796435	Seto_10_1	Seto_10_2	OK	5.88733	1.90494	-1.62787	-1.68046	0.0543	0.104265	no
XLOC_001035	XLOC_001035	NR_049823		1:201617449-201796435	Seto_10_1	Seto_10_2	NOTEST	0	0	0	0	1	1	no
XLOC_001036	XLOC_001036	NR_031599	MIR1231	1:201617449-201796435	Seto_10_1	Seto_10_2	NOTEST	0	0	0	0	1	1	no
XLOC_001037	XLOC_001037	NM_018085	IPO9	1:201797984-201853422	Seto_10_1	Seto_10_2	OK	12.9127	5.01018	-1.36585	-1.5369	0.07595	0.143297	no
XLOC_001038	XLOC_001038	NM_198149	SHISA4	1:201857796-201861715	Seto_10_1	Seto_10_2	OK	2.50495	0.427303	-2.55145	-1.80697	0.12555	0.227805	no
XLOC_001039	XLOC_001039	NM_006335	TIMM17A	1:201924618-201939789	Seto_10_1	Seto_10_2	OK	40.4196	38.619	-0.0657455	-0.131534	0.9053	0.935462	no
XLOC_001040	XLOC_001040	NM_020216	RNPEP	1:201951765-201975275	Seto_10_1	Seto_10_2	OK	8.66301	1.91347	-2.17868	-3.03608	0.00485	0.0688632	no
XLOC_001041	XLOC_001041	NM_001114309,NM_004433	ELF3,ELF3	1:201979689-201986315	Seto_10_1	Seto_10_2	NOTEST	0	0.408563	inf	0	1	1	no
XLOC_001042	XLOC_001042	NM_004767	GPR37L1	1:202092028-202098634	Seto_10_1	Seto_10_2	NOTEST	0	0.250586	inf	0	1	1	no
XLOC_001043	XLOC_001043	NR_002930	PTPRVP	1:202137178-202158577	Seto_10_1	Seto_10_2	OK	0.0891125	0.876404	3.2979	1.5128	0.271	0.423861	no
XLOC_001044	XLOC_001044	NM_001017403,NM_001017404,NM_021636	LGR6,LGR6,LGR6	1:202163117-202288889	Seto_10_1	Seto_10_2	NOTEST	0.0501091	0.0136292	-1.87837	0	1	1	no
XLOC_001045	XLOC_001045	NM_001167857,NM_001167858,NM_001197131,NM_002481,NM_032103,NM_032104	PPP1R12B,PPP1R12B,PPP1R12B,PPP1R12B,PPP1R12B,PPP1R12B	1:202317829-202557697	Seto_10_1	Seto_10_2	OK	2.96091	2.23479	-0.405902	-0.331172	0.6255	0.736608	no
XLOC_001046	XLOC_001046	NR_046325,NR_046326	KDM5B-AS1,KDM5B-AS1	1:202780073-202781041	Seto_10_1	Seto_10_2	OK	0.671776	0.785647	0.225902	0.0819268	0.8701	0.911767	no
XLOC_001047	XLOC_001047	NR_038135	LOC641515	1:202794328-202795421	Seto_10_1	Seto_10_2	NOTEST	0	0	0	0	1	1	no
XLOC_001048	XLOC_001048	NR_002929	LOC148709	1:202830881-202844369	Seto_10_1	Seto_10_2	OK	0.490822	0.53068	0.112644	0.117877	0.91775	0.943361	no
XLOC_001049	XLOC_001049	NM_138391	TMEM183A	1:202976533-202994162	Seto_10_1	Seto_10_2	OK	16.9321	7.69651	-1.13749	-1.74551	0.0773	0.145759	no
XLOC_001050	XLOC_001050	-		1:203012583-203013214	Seto_10_1	Seto_10_2	OK	10.1259	3.93039	-1.3653	-2.53128	0.519	0.650482	no
XLOC_001051	XLOC_001051	-		1:203013974-203015137	Seto_10_1	Seto_10_2	OK	0.431383	0.81709	0.921526	0.708444	0.63585	0.744179	no
XLOC_001052	XLOC_001052	-		1:203016800-203018099	Seto_10_1	Seto_10_2	OK	1.20506	0.0416295	-4.85536	-2.60061	0.2455	0.402907	no
XLOC_001053	XLOC_001053	NM_015053	PPFIA4	1:203020310-203047864	Seto_10_1	Seto_10_2	NOTEST	0.126872	0.209448	0.723219	0	1	1	no
XLOC_001054	XLOC_001054	NM_000674,NM_001048230	ADORA1,ADORA1	1:203096835-203136533	Seto_10_1	Seto_10_2	OK	0.024723	0.463523	4.22872	1.64	0.23585	0.391407	no
XLOC_001055	XLOC_001055	NM_006763	BTG2	1:203274663-203278729	Seto_10_1	Seto_10_2	OK	0.637914	0.895758	0.489746	0.73942	0.62285	0.734306	no
XLOC_001056	XLOC_001056	NM_002725,NM_201348	PRELP,PRELP	1:203444882-203460479	Seto_10_1	Seto_10_2	NOTEST	0.0633954	0.233948	1.88374	0	1	1	no
XLOC_001057	XLOC_001057	NM_014359	OPTC	1:203463270-203478077	Seto_10_1	Seto_10_2	NOTEST	0	0.21518	inf	0	1	1	no
XLOC_001058	XLOC_001058	NM_001001396,NM_001684	ATP2B4,ATP2B4	1:203595914-203713287	Seto_10_1	Seto_10_2	OK	9.30656	4.45784	-1.0619	-1.84641	0.0654	0.124505	no
XLOC_001059	XLOC_001059	NR_003019	SNORA77	1:203595914-203713287	Seto_10_1	Seto_10_2	NOTEST	0	0	0	0	1	1	no
XLOC_001060	XLOC_001060	NR_046213	LINC00260	1:203595914-203713287	Seto_10_1	Seto_10_2	NOTEST	0.273664	0	#NAME?	0	1	1	no
XLOC_001061	XLOC_001061	NM_001136190,NM_017773	LAX1,LAX1	1:203734283-203745480	Seto_10_1	Seto_10_2	NOTEST	0	0	0	0	1	1	no
XLOC_001062	XLOC_001062	NM_014827	ZC3H11A	1:203764750-203823474	Seto_10_1	Seto_10_2	OK	36.4752	25.7795	-0.500694	-0.574265	0.3943	0.542041	no
XLOC_001063	XLOC_001063	NM_001174108	ZBED6	1:203764750-203823474	Seto_10_1	Seto_10_2	OK	5.89568	4.4334	-0.411243	-0.230733	0.827	0.883447	no
XLOC_001064	XLOC_001064	NM_003094	SNRPE	1:203830739-203840280	Seto_10_1	Seto_10_2	OK	44.8793	48.6711	0.117015	0.229243	0.83405	0.887758	no
XLOC_001065	XLOC_001065	NM_005686	SOX13	1:204042245-204096871	Seto_10_1	Seto_10_2	OK	4.03925	1.10088	-1.87543	-3.32981	0.01535	0.0934861	no
XLOC_001066	XLOC_001066	NM_001204171,NM_001204172,NM_002393	MDM4,MDM4,MDM4	1:204485314-204527284	Seto_10_1	Seto_10_2	OK	5.08172	3.86292	-0.395623	-0.664901	0.50505	0.638734	no
XLOC_001067	XLOC_001067	NM_001005388,NM_001005389,NM_001160331,NM_001160332,NM_001160333,NM_015090	NFASC,NFASC,NFASC,NFASC,NFASC,NFASC	1:204797781-204991950	Seto_10_1	Seto_10_2	OK	0.793865	0.898177	0.178106	0.208651	0.8446	0.894822	no
XLOC_001068	XLOC_001068	NM_005076	CNTN2	1:205012339-205047171	Seto_10_1	Seto_10_2	NOTEST	0.0131171	0.404773	4.94759	0	1	1	no
XLOC_001069	XLOC_001069	NM_001242925,NM_014858	TMCC2,TMCC2	1:205197037-205242471	Seto_10_1	Seto_10_2	NOTEST	0.118091	0.331929	1.49098	0	1	1	no
XLOC_001070	XLOC_001070	NR_038425	LOC284576	1:205342379-205391214	Seto_10_1	Seto_10_2	NOTEST	0	0.13423	inf	0	1	1	no
XLOC_001071	XLOC_001071	NM_002596,NM_212502,NM_212503	CDK18,CDK18,CDK18	1:205473683-205501921	Seto_10_1	Seto_10_2	NOTEST	0.207961	0.449382	1.11163	0	1	1	no
XLOC_001072	XLOC_001072	NM_181644	MFSD4	1:205538111-205572046	Seto_10_1	Seto_10_2	OK	0.343031	0.691354	1.01108	1.19447	0.3723	0.522619	no
XLOC_001073	XLOC_001073	NR_046097	LOC284581	1:205829857-205865215	Seto_10_1	Seto_10_2	OK	4.59231	2.75695	-0.736147	-0.889008	0.28985	0.442822	no
XLOC_001074	XLOC_001074	NM_001123168	FAM72A	1:206138910-206155074	Seto_10_1	Seto_10_2	OK	5.35205	7.69932	0.52464	0.923824	0.4372	0.578125	no
XLOC_001075	XLOC_001075	NM_000707	AVPR1B	1:206224282-206231482	Seto_10_1	Seto_10_2	NOTEST	0.0408797	0	#NAME?	0	1	1	no
XLOC_001076	XLOC_001076	NM_001910,NM_148964	CTSE,CTSE	1:206317458-206332104	Seto_10_1	Seto_10_2	OK	0.283484	1.21629	2.10115	1.90953	0.11955	0.217753	no
XLOC_001077	XLOC_001077	NM_001042758,NM_001170637,NM_015326	SRGAP2,SRGAP2,SRGAP2	1:206516020-206638284	Seto_10_1	Seto_10_2	OK	34.1613	18.6435	-0.873688	-1.27643	0.13425	0.242302	no
XLOC_001078	XLOC_001078	NM_001193321,NM_001193322,NM_014002	IKBKE,IKBKE,IKBKE	1:206643585-206670223	Seto_10_1	Seto_10_2	OK	2.63767	1.15294	-1.19395	-1.39917	0.1499	0.267885	no
XLOC_001079	XLOC_001079	NM_182663,NM_182664,NM_182665	RASSF5,RASSF5,RASSF5	1:206680878-206762781	Seto_10_1	Seto_10_2	OK	1.72729	0.865888	-0.996255	-1.27491	0.20145	0.346172	no
XLOC_001080	XLOC_001080	NM_001004023,NM_003582	DYRK3,DYRK3	1:206808880-206823464	Seto_10_1	Seto_10_2	OK	4.05347	3.10613	-0.384037	-0.558826	0.57585	0.697671	no
XLOC_001081	XLOC_001081	NM_004759,NM_032960	MAPKAPK2,MAPKAPK2	1:206858364-206907630	Seto_10_1	Seto_10_2	OK	18.9011	6.9534	-1.44268	-2.33837	0.0189	0.0944652	no
XLOC_001082	XLOC_001082	NM_013371,NM_153758	IL19,IL19	1:206972214-207016326	Seto_10_1	Seto_10_2	NOTEST	0.0445313	0	#NAME?	0	1	1	no
XLOC_001083	XLOC_001083	NM_018724	IL20	1:207039153-207042568	Seto_10_1	Seto_10_2	NOTEST	0	0	0	0	1	1	no
XLOC_001084	XLOC_001084	NM_001185156,NM_001185157,NM_001185158,NM_006850	IL24,IL24,IL24,IL24	1:207070787-207095378	Seto_10_1	Seto_10_2	NOTEST	0.0242551	0.0834793	1.78313	0	1	1	no
XLOC_001085	XLOC_001085	NM_001018053,NM_006212	PFKFB2,PFKFB2	1:207226500-207254368	Seto_10_1	Seto_10_2	OK	2.69445	1.6216	-0.732573	-0.827469	0.3936	0.541914	no
XLOC_001086	XLOC_001086	NM_000716,NM_001017364,NM_001017365,NM_001017366,NM_001017367	C4BPB,C4BPB,C4BPB,C4BPB,C4BPB	1:207262211-207273337	Seto_10_1	Seto_10_2	NOTEST	0.342192	0.254864	-0.425076	0	1	1	no
XLOC_001087	XLOC_001087	NM_000715	C4BPA	1:207277606-207318317	Seto_10_1	Seto_10_2	NOTEST	0	0	0	0	1	1	no
XLOC_001088	XLOC_001088	NM_000574,NM_001114752	CD55,CD55	1:207494816-207534311	Seto_10_1	Seto_10_2	OK	4.83478	2.53451	-0.93174	-1.30749	0.187	0.325017	no
XLOC_001089	XLOC_001089	NM_001006658,NM_001877	CR2,CR2	1:207627644-207663240	Seto_10_1	Seto_10_2	NOTEST	0.142253	0.200664	0.496322	0	1	1	no
XLOC_001090	XLOC_001090	NM_000573,NM_000651	CR1,CR1	1:207669472-207815110	Seto_10_1	Seto_10_2	NOTEST	0	0	0	0	1	1	no
XLOC_001091	XLOC_001091	NM_175710	CR1L	1:207818457-207897036	Seto_10_1	Seto_10_2	NOTEST	0.0550801	0.0347826	-0.663163	0	1	1	no
XLOC_001092	XLOC_001092	NM_002389,NM_153826,NM_172350,NM_172351,NM_172352,NM_172353,NM_172359,NM_172361	CD46,CD46,CD46,CD46,CD46,CD46,CD46,CD46	1:207925382-207968861	Seto_10_1	Seto_10_2	OK	17.0501	9.61785	-0.825995	-1.39571	0.15395	0.274293	no
XLOC_001093	XLOC_001093	NR_026817	LOC148696	1:207991723-207995941	Seto_10_1	Seto_10_2	NOTEST	0.11128	0.321673	1.53141	0	1	1	no
XLOC_001094	XLOC_001094	-		1:208016838-208017579	Seto_10_1	Seto_10_2	OK	1.46036	3.03121	1.05357	1.75006	0.4233	0.567511	no
XLOC_001095	XLOC_001095	-		1:208032743-208033164	Seto_10_1	Seto_10_2	OK	2.33928	0.379515	-2.62383	-1.69595	0.3072	0.459115	no
XLOC_001096	XLOC_001096	-		1:208035510-208037655	Seto_10_1	Seto_10_2	OK	0.62598	0.424274	-0.561121	-0.520168	0.596	0.713867	no
XLOC_001097	XLOC_001097	-		1:208038679-208039571	Seto_10_1	Seto_10_2	OK	0.818072	0.495681	-0.722817	-0.582822	0.68425	0.781694	no
XLOC_001098	XLOC_001098	NM_001104548	MIR205HG	1:209602167-209605892	Seto_10_1	Seto_10_2	NOTEST	0	0.184597	inf	0	1	1	no
XLOC_001099	XLOC_001099	NM_020439	CAMK1G	1:209757044-209787284	Seto_10_1	Seto_10_2	OK	0.177603	0.530209	1.57791	1.21643	0.23555	0.391032	no
XLOC_001100	XLOC_001100	NM_015714	G0S2	1:209848669-209849735	Seto_10_1	Seto_10_2	OK	251.183	173.974	-0.529864	-1.08758	0.3318	0.484451	no
XLOC_001101	XLOC_001101	NM_001206741,NM_005525,NM_181755	HSD11B1,HSD11B1,HSD11B1	1:209859524-209908295	Seto_10_1	Seto_10_2	OK	1.00419	0.542858	-0.887387	-0.846157	0.37845	0.526336	no
XLOC_001102	XLOC_001102	NM_025228	TRAF3IP3	1:209929393-209957890	Seto_10_1	Seto_10_2	NOTEST	0.133476	0.0822471	-0.69855	0	1	1	no
XLOC_001103	XLOC_001103	NM_014388	DIEXF	1:210001311-210031229	Seto_10_1	Seto_10_2	OK	5.88836	5.45862	-0.109331	-0.18928	0.84805	0.897142	no
XLOC_001104	XLOC_001104	NM_001146261,NM_001146262,NM_001146264,NM_001256006,NM_153262	SYT14,SYT14,SYT14,SYT14,SYT14	1:210111518-210338637	Seto_10_1	Seto_10_2	OK	4.12956	3.86013	-0.0973389	-0.156683	0.87025	0.911865	no
XLOC_001105	XLOC_001105	NM_019605	SERTAD4	1:210404803-210417463	Seto_10_1	Seto_10_2	OK	5.39454	3.95023	-0.449563	-0.493197	0.61745	0.730286	no
XLOC_001106	XLOC_001106	NM_001122834,NM_001170564,NM_001170580,NM_001170587,NM_001170588,NM_018194	HHAT,HHAT,HHAT,HHAT,HHAT,HHAT	1:210501595-210849897	Seto_10_1	Seto_10_2	OK	2.26679	0.868678	-1.38376	-1.79161	0.07175	0.135768	no
XLOC_001107	XLOC_001107	NM_001136223,NM_001136224,NM_001136225,NM_018254	RCOR3,RCOR3,RCOR3,RCOR3	1:211432707-211489725	Seto_10_1	Seto_10_2	OK	10.0534	8.19329	-0.295172	-0.454002	0.6416	0.748871	no
XLOC_001108	XLOC_001108	NM_001033910,NM_004619,NM_145759	TRAF5,TRAF5,TRAF5	1:211499956-211548286	Seto_10_1	Seto_10_2	OK	3.2176	2.09556	-0.618647	-0.92193	0.35505	0.505227	no
XLOC_001109	XLOC_001109	NR_026761	LINC00467	1:211556096-211605877	Seto_10_1	Seto_10_2	OK	6.38901	0.627935	-3.34691	-2.06122	0.00725	0.0753101	no
XLOC_001110	XLOC_001110	NM_016448	DTL	1:212113486-212278277	Seto_10_1	Seto_10_2	OK	18.489	8.21121	-1.171	-1.75592	0.08485	0.15908	no
XLOC_001111	XLOC_001111	NR_036068	MIR3122	1:212113486-212278277	Seto_10_1	Seto_10_2	NOTEST	0	0	0	0	1	1	no
XLOC_001112	XLOC_001112	NM_001199756,NM_006243	PPP2R5A,PPP2R5A	1:212458878-212535205	Seto_10_1	Seto_10_2	OK	15.8501	14.1773	-0.160913	-0.276869	0.78275	0.852532	no
XLOC_001113	XLOC_001113	NR_004389	SNORA16B	1:212458878-212535205	Seto_10_1	Seto_10_2	NOTEST	0	0	0	0	1	1	no
XLOC_001114	XLOC_001114	NM_013349	NENF	1:212606228-212619721	Seto_10_1	Seto_10_2	OK	15.3189	1.58644	-3.27145	-3.48204	0.0084	0.0793743	no
XLOC_001115	XLOC_001115	NM_001030287,NM_001040619,NM_001206484,NM_001206486,NM_001206488,NM_001674	ATF3,ATF3,ATF3,ATF3,ATF3,ATF3	1:212738675-212794119	Seto_10_1	Seto_10_2	OK	3.21583	1.52074	-1.08042	-1.43999	0.138	0.248495	no
XLOC_001116	XLOC_001116	NM_153606	FAM71A	1:212797788-212800120	Seto_10_1	Seto_10_2	NOTEST	0.0456608	0.0286011	-0.674886	0	1	1	no
XLOC_001117	XLOC_001117	NM_001042552,NM_001042553,NM_001146169,NM_001146170,NM_001146171	TATDN3,TATDN3,TATDN3,TATDN3,TATDN3	1:212965169-212990167	Seto_10_1	Seto_10_2	OK	5.94464	7.91109	0.412288	0.549322	0.55315	0.678089	no
XLOC_001118	XLOC_001118	NM_014053	FLVCR1	1:213031596-213072705	Seto_10_1	Seto_10_2	OK	3.25271	1.89782	-0.777298	-1.18912	0.2205	0.372041	no
XLOC_001119	XLOC_001119	NM_001136474,NM_001136475,NM_024749	VASH2,VASH2,VASH2	1:213123886-213164927	Seto_10_1	Seto_10_2	OK	0.541744	0.469377	-0.206864	-0.240929	0.80185	0.865938	no
XLOC_001120	XLOC_001120	NM_001136138,NM_012424	RPS6KC1,RPS6KC1	1:213224587-213447499	Seto_10_1	Seto_10_2	OK	5.5999	3.30099	-0.762501	-1.18421	0.22615	0.379275	no
XLOC_001121	XLOC_001121	NR_046189	LINC00538	1:214098091-214099996	Seto_10_1	Seto_10_2	NOTEST	0	0	0	0	1	1	no
XLOC_001122	XLOC_001122	NM_001270616,NM_002763	,PROX1	1:214161277-214214847	Seto_10_1	Seto_10_2	OK	0.591479	0.228003	-1.37527	-1.69426	0.098	0.181863	no
XLOC_001123	XLOC_001123	NM_020197	SMYD2	1:214454564-214510477	Seto_10_1	Seto_10_2	OK	16.4819	11.5238	-0.516268	-0.766923	0.4026	0.548165	no
XLOC_001124	XLOC_001124	NM_016343	CENPF	1:214776517-214839473	Seto_10_1	Seto_10_2	OK	64.9277	49.8924	-0.380013	-0.441068	0.523	0.653965	no
XLOC_001125	XLOC_001125	NM_001017424,NM_001017425,NM_014217	KCNK2,KCNK2,KCNK2	1:215178884-215410436	Seto_10_1	Seto_10_2	OK	0.826864	0.612638	-0.432615	-0.51501	0.6045	0.719854	no
XLOC_001126	XLOC_001126	NM_016121	KCTD3	1:215740734-215795268	Seto_10_1	Seto_10_2	OK	10.1492	6.45105	-0.653756	-1.08348	0.27725	0.429698	no
XLOC_001127	XLOC_001127	NM_138796	SPATA17	1:217804502-218040484	Seto_10_1	Seto_10_2	OK	1.32927	0.522202	-1.34795	-1.40386	0.17265	0.303511	no
XLOC_001128	XLOC_001128	NR_048550		1:218066241-218094146	Seto_10_1	Seto_10_2	NOTEST	0	0.0483128	inf	0	1	1	no
XLOC_001129	XLOC_001129	NM_016052	RRP15	1:218458628-218511325	Seto_10_1	Seto_10_2	OK	8.9328	11.9997	0.425817	0.678105	0.44115	0.582098	no
XLOC_001130	XLOC_001130	NM_001135599,NM_003238	TGFB2,TGFB2	1:218517537-218617961	Seto_10_1	Seto_10_2	OK	7.35213	9.57113	0.380527	0.651466	0.5115	0.644527	no
XLOC_001131	XLOC_001131	NM_138794	LYPLAL1	1:219347191-219467467	Seto_10_1	Seto_10_2	OK	9.15698	8.66846	-0.0790951	-0.0861318	0.92365	0.94708	no
XLOC_001132	XLOC_001132	NR_002753	RNU5F-1	1:220046618-220321383	Seto_10_1	Seto_10_2	NOTEST	0	0	0	0	1	1	no
XLOC_001133	XLOC_001133	NM_018060	IARS2	1:220046618-220321383	Seto_10_1	Seto_10_2	OK	27.902	15.3534	-0.861813	-0.786115	0.43335	0.575615	no
XLOC_001134	XLOC_001134	NM_018650	MARK1	1:220701567-220837799	Seto_10_1	Seto_10_2	OK	4.01014	3.26281	-0.297537	-0.406574	0.67565	0.775107	no
XLOC_001135	XLOC_001135	NM_024709	C1orf115	1:220863627-220872499	Seto_10_1	Seto_10_2	OK	3.39809	2.0035	-0.762203	-1.13841	0.2862	0.438953	no
XLOC_001136	XLOC_001136	NM_017898	2023-03-02	1:220921675-220957596	Seto_10_1	Seto_10_2	NOTEST	0	0	0	0	1	1	no
XLOC_001137	XLOC_001137	NM_022746	2023-03-01	1:220960038-220987741	Seto_10_1	Seto_10_2	NOTEST	0.0238313	0.287364	3.59195	0	1	1	no
XLOC_001138	XLOC_001138	NM_021958	HLX	1:221052742-221058400	Seto_10_1	Seto_10_2	OK	1.003	0.699921	-0.519053	-0.942251	0.6496	0.755153	no
XLOC_001139	XLOC_001139	NM_198551	MIA3	1:222791443-222885864	Seto_10_1	Seto_10_2	OK	9.19986	6.44924	-0.512482	-0.322098	0.60415	0.719617	no
XLOC_001140	XLOC_001140	NM_144695	BROX	1:222885905-222908645	Seto_10_1	Seto_10_2	OK	22.6357	16.8309	-0.427486	-0.516799	0.5471	0.673125	no
XLOC_001141	XLOC_001141	NM_207468	FAM177B	1:222910557-222924002	Seto_10_1	Seto_10_2	NOTEST	0	0	0	0	1	1	no
XLOC_001142	XLOC_001142	NM_032890	DISP1	1:222988430-223179834	Seto_10_1	Seto_10_2	OK	3.07124	2.00551	-0.614852	-0.684642	0.4944	0.6298	no
XLOC_001143	XLOC_001143	NM_152610	C1orf65	1:223566714-223568812	Seto_10_1	Seto_10_2	NOTEST	0.0185194	0.161864	3.12767	0	1	1	no
XLOC_001144	XLOC_001144	NM_001146068,NM_001748	CAPN2,CAPN2	1:223889294-223963720	Seto_10_1	Seto_10_2	OK	90.6936	37.7121	-1.26597	-2.31819	0.02135	0.0944652	no
XLOC_001145	XLOC_001145	-		1:224190285-224192344	Seto_10_1	Seto_10_2	OK	1.19981	0.741394	-0.694489	-0.793324	0.5923	0.710692	no
XLOC_001146	XLOC_001146	NM_001136115,NM_015176	FBXO28,FBXO28	1:224301788-224349749	Seto_10_1	Seto_10_2	OK	13.0989	10.4155	-0.330709	-0.294261	0.70695	0.79907	no
XLOC_001147	XLOC_001147	NM_003676	DEGS1	1:224370909-224381142	Seto_10_1	Seto_10_2	OK	31.5957	32.8279	0.0551913	0.0960038	0.9203	0.944925	no
XLOC_001148	XLOC_001148	NM_014184	CNIH4	1:224544590-224565431	Seto_10_1	Seto_10_2	OK	34.5167	29.7703	-0.213418	-0.300726	0.7612	0.837541	no
XLOC_001149	XLOC_001149	-		1:224716934-224777359	Seto_10_1	Seto_10_2	OK	0.888372	0.545566	-0.703409	-0.47662	0.5366	0.66416	no
XLOC_001150	XLOC_001150	NM_152495	CNIH3	1:224804178-224928249	Seto_10_1	Seto_10_2	OK	2.43729	0.571699	-2.09195	-3.23123	0.05215	0.100215	no
XLOC_001151	XLOC_001151	NM_001145154,NM_001373,NM_144989	DNAH14,DNAH14,DNAH14	1:225117346-225587224	Seto_10_1	Seto_10_2	OK	10.4077	8.77707	-0.245846	-0.266128	0.7289	0.814907	no
XLOC_001152	XLOC_001152	NM_001130440,NM_003133	SRP9,SRP9	1:225965514-225978168	Seto_10_1	Seto_10_2	OK	146.63	134.367	-0.126008	-0.232992	0.8097	0.871673	no
XLOC_001153	XLOC_001153	NM_000120,NM_001136018	EPHX1,EPHX1	1:225997796-226070420	Seto_10_1	Seto_10_2	OK	8.13697	2.3924	-1.76603	-2.09097	0.1278	0.231534	no
XLOC_001154	XLOC_001154	NM_002107	H3F3A	1:226250030-226259704	Seto_10_1	Seto_10_2	OK	182.432	167.866	-0.120052	-0.218133	0.81705	0.876735	no
XLOC_001155	XLOC_001155	-		1:226274426-226277270	Seto_10_1	Seto_10_2	OK	2.36334	0.494125	-2.25788	-1.42388	0.3522	0.502635	no
XLOC_001156	XLOC_001156	NM_031944	MIXL1	1:226411382-226413513	Seto_10_1	Seto_10_2	NOTEST	0	0	0	0	1	1	no
XLOC_001157	XLOC_001157	NM_001003665	C1orf95	1:226736500-226796915	Seto_10_1	Seto_10_2	NOTEST	0	0.218501	inf	0	1	1	no
XLOC_001158	XLOC_001158	NM_000447,NM_012486	PSEN2,PSEN2	1:227058272-227083804	Seto_10_1	Seto_10_2	OK	3.27948	2.04574	-0.680843	-0.621013	0.53305	0.661809	no
XLOC_001159	XLOC_001159	NM_020247	ADCK3	1:227127937-227175247	Seto_10_1	Seto_10_2	OK	2.81427	2.05896	-0.450846	-0.502184	0.5831	0.703511	no
XLOC_001160	XLOC_001160	NM_178549	ZNF678	1:227737677-227850274	Seto_10_1	Seto_10_2	OK	2.86917	2.44283	-0.232085	-0.372008	0.70445	0.797237	no
XLOC_001161	XLOC_001161	NR_024485,NR_024486	LOC100130093,LOC100130093	1:227916239-227968932	Seto_10_1	Seto_10_2	OK	1.19299	0.20434	-2.54554	-1.27482	0.3484	0.49977	no
XLOC_001162	XLOC_001162	NM_053052	SNAP47	1:227916239-227968932	Seto_10_1	Seto_10_2	OK	4.86804	3.37772	-0.527292	-0.705371	0.4767	0.614303	no
XLOC_001163	XLOC_001163	NM_183062	PRSS38	1:228003417-228034171	Seto_10_1	Seto_10_2	NOTEST	0	0.0464187	inf	0	1	1	no
XLOC_001164	XLOC_001164	NM_033131	WNT3A	1:228194722-228248972	Seto_10_1	Seto_10_2	NOTEST	0.0626024	1.36517	4.44672	0	1	1	no
XLOC_001165	XLOC_001165	NM_001024226,NM_001024227,NM_001024228,NM_001658	ARF1,ARF1,ARF1,ARF1	1:228270360-228286913	Seto_10_1	Seto_10_2	OK	71.5276	41.4146	-0.78836	-1.37679	0.16515	0.291945	no
XLOC_001166	XLOC_001166	NR_037415	MIR3620	1:228270360-228286913	Seto_10_1	Seto_10_2	NOTEST	0	0	0	0	1	1	no
XLOC_001167	XLOC_001167	NM_000858,NM_001159390,NM_001159391,NM_001242839,NM_001242840	GUK1,GUK1,GUK1,GUK1,GUK1	1:228327176-228336705	Seto_10_1	Seto_10_2	OK	12.941	2.74	-2.2397	-2.84285	0.00535	0.0688632	no
XLOC_001168	XLOC_001168	NM_020435	GJC2	1:228337414-228347527	Seto_10_1	Seto_10_2	NOTEST	0.246322	1.21965	2.30785	0	1	1	no
XLOC_001169	XLOC_001169	NM_001010867	IBA57	1:228353428-228369958	Seto_10_1	Seto_10_2	OK	0.705456	0.762078	0.111383	0.17536	0.8803	0.918913	no
XLOC_001170	XLOC_001170	NM_001098623,NM_001271223,NM_052843	OBSCN,,OBSCN	1:228391206-228566575	Seto_10_1	Seto_10_2	OK	0.544353	10.2459	4.23436	2.41659	0.01305	0.0924489	no
XLOC_001171	XLOC_001171	NM_175055	HIST3H2BB	1:228645807-228646259	Seto_10_1	Seto_10_2	OK	40.6512	41.8927	0.043402	0.128752	0.94905	0.963604	no
XLOC_001172	XLOC_001172	-		1:228648522-228648768	Seto_10_1	Seto_10_2	OK	0	4.7904	inf	nan	0.01365	0.0924489	no
XLOC_001173	XLOC_001173	NR_039812	MIR4666A	1:228649774-228649853	Seto_10_1	Seto_10_2	NOTEST	0	0	0	0	1	1	no
XLOC_001174	XLOC_001174	-		1:228652179-228652516	Seto_10_1	Seto_10_2	OK	0	4.95587	inf	nan	0.02045	0.0944652	no
XLOC_001175	XLOC_001175	NM_001010858	RNF187	1:228675067-228683889	Seto_10_1	Seto_10_2	OK	5.538	2.24402	-1.30328	-2.83713	0.0735	0.138969	no
XLOC_001176	XLOC_001176	-		1:228741522-228743564	Seto_10_1	Seto_10_2	OK	0.144696	4.18819	4.85523	4.95555	0.20385	0.349529	no
XLOC_001177	XLOC_001177	NM_021205	RHOU	1:228780393-228882416	Seto_10_1	Seto_10_2	OK	8.8975	58.0195	2.70507	4.86194	5e-05	0.0227641	yes
XLOC_001178	XLOC_001178	NM_004578,NM_006542	RAB4A,SPHAR	1:229406878-229441662	Seto_10_1	Seto_10_2	OK	23.5011	25.8509	0.137485	0.231335	0.81315	0.874114	no
XLOC_001179	XLOC_001179	NM_014777	URB2	1:229761980-229796683	Seto_10_1	Seto_10_2	OK	4.30131	2.3465	-0.874261	-1.34697	0.1708	0.300717	no
XLOC_001180	XLOC_001180	NM_004481	GALNT2	1:230202955-230417875	Seto_10_1	Seto_10_2	OK	18.8551	10.4358	-0.853418	-2.13883	0.1447	0.259524	no
XLOC_001181	XLOC_001181	NM_001145036,NM_007357	COG2,COG2	1:230778201-230829731	Seto_10_1	Seto_10_2	OK	7.09536	3.3085	-1.1007	-1.32718	0.1545	0.275165	no
XLOC_001182	XLOC_001182	NM_006615,NM_016452	CAPN9,CAPN9	1:230883129-230937749	Seto_10_1	Seto_10_2	NOTEST	0	0.169835	inf	0	1	1	no
XLOC_001183	XLOC_001183	NM_022786	ARV1	1:231114822-231136479	Seto_10_1	Seto_10_2	OK	9.21555	7.95949	-0.211393	-0.318969	0.7467	0.826871	no
XLOC_001184	XLOC_001184	NM_001004342	TRIM67	1:231298673-231357314	Seto_10_1	Seto_10_2	NOTEST	0.013118	0.2135	4.02462	0	1	1	no
XLOC_001185	XLOC_001185	NM_014236	GNPAT	1:231359508-231413721	Seto_10_1	Seto_10_2	OK	15.5507	15.9367	0.0353683	0.0566578	0.95555	0.967858	no
XLOC_001186	XLOC_001186	NM_001010984,NM_001261462,NM_032018	C1orf124,,C1orf124	1:231473681-231490769	Seto_10_1	Seto_10_2	OK	5.56285	2.85594	-0.961858	-1.44757	0.14675	0.262821	no
XLOC_001187	XLOC_001187	NM_001012957,NM_001012958,NM_001012959,NM_001164537,NM_001164538,NM_001164539,NM_001164540,NM_001164541,NM_001164542,NM_001164544,NM_001164545,NM_001164546,NM_001164547,NM_001164548,NM_001164549,NM_001164550,NM_001164551,NM_001164552,NM_001164553,NM_001164554,NM_001164555,NM_001164556,NM_005999,NM_018662	DISC1,DISC1,DISC1,DISC1,DISC1,DISC1,DISC1,DISC1,DISC1,DISC1,DISC1,DISC1,DISC1,DISC1,DISC1,DISC1,DISC1,DISC1,DISC1,DISC1,DISC1,DISC1,TSNAX,DISC1	1:231664398-232177019	Seto_10_1	Seto_10_2	OK	8.68632	4.35115	-0.997349	-1.19687	0.19075	0.330616	no
XLOC_001188	XLOC_001188	NM_019090	KIAA1383	1:232940637-232946092	Seto_10_1	Seto_10_2	OK	0.462928	0.43032	-0.105378	-0.110076	0.8944	0.928338	no
XLOC_001189	XLOC_001189	NM_032324	NTPCR	1:233086369-233114219	Seto_10_1	Seto_10_2	OK	19.8734	13.9971	-0.50571	-0.760875	0.45155	0.591996	no
XLOC_001190	XLOC_001190	NM_032435	KIAA1804	1:233463513-233521220	Seto_10_1	Seto_10_2	OK	2.49089	1.32089	-0.915147	-1.12337	0.2558	0.410109	no
XLOC_001191	XLOC_001191	NM_002245	KCNK1	1:233749749-233808258	Seto_10_1	Seto_10_2	NOTEST	0.0772752	0.204035	1.40074	0	1	1	no
XLOC_001192	XLOC_001192	NR_039625	MIR4427	1:233749749-233808258	Seto_10_1	Seto_10_2	NOTEST	0	0	0	0	1	1	no
XLOC_001193	XLOC_001193	NM_173508	SLC35F3	1:234040678-234460262	Seto_10_1	Seto_10_2	NOTEST	0	0.0776718	inf	0	1	1	no
XLOC_001194	XLOC_001194	NR_039818	MIR4671	1:234040678-234460262	Seto_10_1	Seto_10_2	NOTEST	0	0	0	0	1	1	no
XLOC_001195	XLOC_001195	NM_001012985,NM_001206641	C1orf31,C1orf31	1:234509213-234519795	Seto_10_1	Seto_10_2	OK	33.8266	64.1764	0.923886	1.49246	0.13415	0.242135	no
XLOC_001196	XLOC_001196	NR_033927	LINC00184	1:234765056-234770526	Seto_10_1	Seto_10_2	NOTEST	0.0343655	0.0471148	0.455219	0	1	1	no
XLOC_001197	XLOC_001197	NR_038856	LOC100506810	1:234859788-234867390	Seto_10_1	Seto_10_2	NOTEST	0.0406716	0.106209	1.38482	0	1	1	no
XLOC_001198	XLOC_001198	NM_001037277	GGPS1	1:235491752-235507844	Seto_10_1	Seto_10_2	OK	7.80452	7.02719	-0.151362	-0.236863	0.81245	0.873646	no
XLOC_001199	XLOC_001199	NM_001079515,NM_003193	TBCE,TBCE	1:235530727-235667781	Seto_10_1	Seto_10_2	OK	17.5614	12.3772	-0.504728	-0.476752	0.5816	0.702309	no
XLOC_001200	XLOC_001200	NM_003272	GPR137B	1:236305831-236372663	Seto_10_1	Seto_10_2	OK	3.24786	1.19588	-1.44142	-1.7607	0.09215	0.171591	no
XLOC_001201	XLOC_001201	NM_080738,NM_145861	EDARADD,EDARADD	1:236557679-236648008	Seto_10_1	Seto_10_2	OK	0.506365	0.105389	-2.26445	-1.41706	0.19345	0.334588	no
XLOC_001202	XLOC_001202	NM_006499,NM_201543,NM_201544,NM_201545	LGALS8,LGALS8,LGALS8,LGALS8	1:236681513-236767841	Seto_10_1	Seto_10_2	OK	4.17367	2.30964	-0.853649	-0.436984	0.65995	0.762296	no
XLOC_001203	XLOC_001203	NM_001103	ACTN2	1:236849769-236927558	Seto_10_1	Seto_10_2	NOTEST	0.386924	0.406179	0.0700657	0	1	1	no
XLOC_001204	XLOC_001204	NM_000254	MTR	1:236958580-237067281	Seto_10_1	Seto_10_2	OK	7.67297	3.12488	-1.29599	-2.04885	0.04005	0.0944652	no
XLOC_001205	XLOC_001205	NM_001035	RYR2	1:237205701-237997288	Seto_10_1	Seto_10_2	NOTEST	0.0945667	0.0120182	-2.97612	0	1	1	no
XLOC_001206	XLOC_001206	NR_027247	LOC100130331	1:238025474-238091619	Seto_10_1	Seto_10_2	NOTEST	0	0	0	0	1	1	no
XLOC_001207	XLOC_001207	NM_000740	CHRM3	1:239792372-240072717	Seto_10_1	Seto_10_2	OK	2.21625	1.27761	-0.794668	-1.1564	0.3017	0.454234	no
XLOC_001208	XLOC_001208	NR_036695	RPS7P5	1:240170823-240176560	Seto_10_1	Seto_10_2	NOTEST	0.05293	0	#NAME?	0	1	1	no
XLOC_001209	XLOC_001209	NM_020066	FMN2	1:240255184-240638489	Seto_10_1	Seto_10_2	NOTEST	0.177176	0.272022	0.618539	0	1	1	no
XLOC_001210	XLOC_001210	NR_036069	MIR3123	1:240938816-241520478	Seto_10_1	Seto_10_2	NOTEST	0	0	0	0	1	1	no
XLOC_001211	XLOC_001211	NM_003679	KMO	1:241695433-241803701	Seto_10_1	Seto_10_2	NOTEST	0.00907113	0.0632786	2.80236	0	1	1	no
XLOC_001212	XLOC_001212	NM_144625	WDR64	1:241815579-241965434	Seto_10_1	Seto_10_2	NOTEST	0	0.0304081	inf	0	1	1	no
XLOC_001213	XLOC_001213	NM_003686,NM_006027,NM_130398	EXO1,EXO1,EXO1	1:242011347-242055730	Seto_10_1	Seto_10_2	OK	11.3078	9.83303	-0.201605	-0.334089	0.72885	0.814878	no
XLOC_001214	XLOC_001214	-		1:242059647-242072307	Seto_10_1	Seto_10_2	OK	1.16957	0.914578	-0.354798	-0.270368	0.782	0.851961	no
XLOC_001215	XLOC_001215	NM_006642	SDCCAG8	1:243419306-244013386	Seto_10_1	Seto_10_2	OK	12.9169	11.0344	-0.227253	-0.118325	0.8273	0.883685	no
XLOC_001216	XLOC_001216	NR_039824	MIR4677	1:243419306-244013386	Seto_10_1	Seto_10_2	NOTEST	0	0	0	0	1	1	no
XLOC_001217	XLOC_001217	NR_033883	LOC339529	1:244080703-244210619	Seto_10_1	Seto_10_2	NOTEST	0	0.0248573	inf	0	1	1	no
XLOC_001218	XLOC_001218	NM_006352,NM_205768	ZNF238,ZNF238	1:244212169-244220968	Seto_10_1	Seto_10_2	OK	18.5323	14.9603	-0.308907	-0.529736	0.5855	0.705354	no
XLOC_001219	XLOC_001219	NM_001012970	C1orf100	1:244515936-244552393	Seto_10_1	Seto_10_2	NOTEST	0	0	0	0	1	1	no
XLOC_001220	XLOC_001220	NM_001130957,NM_001242340,NM_173807	C1orf101,C1orf101,C1orf101	1:244624672-244803662	Seto_10_1	Seto_10_2	NOTEST	0.213372	0.294149	0.463178	0	1	1	no
XLOC_001221	XLOC_001221	NM_016076	PPPDE1	1:244816351-244872337	Seto_10_1	Seto_10_2	OK	17.6726	12.1215	-0.543939	-0.941244	0.3367	0.48821	no
XLOC_001222	XLOC_001222	NM_198076	COX20	1:244998638-245010630	Seto_10_1	Seto_10_2	OK	39.9694	24.5448	-0.703476	-0.909213	0.58455	0.704758	no
XLOC_001223	XLOC_001223	NM_001143943,NM_032328	EFCAB2,EFCAB2	1:245133170-245288530	Seto_10_1	Seto_10_2	OK	6.86052	4.3741	-0.649331	-0.901056	0.3657	0.516158	no
XLOC_001224	XLOC_001224	NM_018012	KIF26B	1:245318286-245866428	Seto_10_1	Seto_10_2	OK	0.276568	0.816969	1.56265	0.740797	0.39815	0.543895	no
XLOC_001225	XLOC_001225	NM_001139459,NM_152609	CNST,CNST	1:246729638-246831994	Seto_10_1	Seto_10_2	OK	6.12902	5.00418	-0.292524	-0.453809	0.63495	0.743466	no
XLOC_001226	XLOC_001226	NM_016002	SCCPDH	1:246887377-246931568	Seto_10_1	Seto_10_2	OK	11.258	19.0207	0.756614	1.23154	0.2172	0.367623	no
XLOC_001227	XLOC_001227	NR_015422	LOC149134	1:246952918-246954788	Seto_10_1	Seto_10_2	OK	0	0.777923	inf	nan	0.00395	0.0614486	no
XLOC_001228	XLOC_001228	NM_173858	VN1R5	1:247419373-247420447	Seto_10_1	Seto_10_2	NOTEST	0	0	0	0	1	1	no
XLOC_001229	XLOC_001229	NM_001079821,NM_001127461,NM_001127462,NM_004895,NM_183395	NLRP3,NLRP3,NLRP3,NLRP3,NLRP3	1:247579457-247612797	Seto_10_1	Seto_10_2	OK	0.771354	0.40538	-0.928117	-1.12408	0.2404	0.397034	no
XLOC_001230	XLOC_001230	NM_001004698	OR2W5	1:247654369-247655711	Seto_10_1	Seto_10_2	NOTEST	0	0	0	0	1	1	no
XLOC_001231	XLOC_001231	NM_145278	C1orf150	1:247712450-247739848	Seto_10_1	Seto_10_2	NOTEST	0	0	0	0	1	1	no
XLOC_001232	XLOC_001232	NM_001001915	OR2G2	1:247751661-247752615	Seto_10_1	Seto_10_2	NOTEST	0	0	0	0	1	1	no
XLOC_001233	XLOC_001233	NM_001001914	OR2G3	1:247768887-247769817	Seto_10_1	Seto_10_2	NOTEST	0	0	0	0	1	1	no
XLOC_001234	XLOC_001234	NM_001005286	OR6F1	1:247803674-247902028	Seto_10_1	Seto_10_2	NOTEST	0	0	0	0	1	1	no
XLOC_001235	XLOC_001235	NM_001001957,NM_015431	OR2W3,TRIM58	1:248020500-248059833	Seto_10_1	Seto_10_2	OK	13.3753	7.55865	-0.823367	-1.53212	0.1941	0.33553	no
XLOC_001236	XLOC_001236	NM_001005522	OR2T8	1:248084319-248085258	Seto_10_1	Seto_10_2	NOTEST	0.0971357	0.550903	2.50372	0	1	1	no
XLOC_001237	XLOC_001237	NM_175911	OR2L13	1:248100492-248264224	Seto_10_1	Seto_10_2	NOTEST	0.0660478	0	#NAME?	0	1	1	no
XLOC_001238	XLOC_001238	NM_001001963	OR2L8	1:248100492-248264224	Seto_10_1	Seto_10_2	NOTEST	0.0709523	0	#NAME?	0	1	1	no
XLOC_001239	XLOC_001239	NM_001004491	OR2AK2	1:248100492-248264224	Seto_10_1	Seto_10_2	NOTEST	0	0.261478	inf	0	1	1	no
XLOC_001240	XLOC_001240	NR_002145	OR2L1P	1:248100492-248264224	Seto_10_1	Seto_10_2	NOTEST	0.0729268	0	#NAME?	0	1	1	no
XLOC_001241	XLOC_001241	NM_001258284		1:248100492-248264224	Seto_10_1	Seto_10_2	NOTEST	0	0	0	0	1	1	no
XLOC_001242	XLOC_001242	NM_001004686	OR2L2	1:248100492-248264224	Seto_10_1	Seto_10_2	NOTEST	0.0530698	0	#NAME?	0	1	1	no
XLOC_001243	XLOC_001243	NM_001004687	OR2L3	1:248100492-248264224	Seto_10_1	Seto_10_2	NOTEST	0	0.34089	inf	0	1	1	no
XLOC_001244	XLOC_001244	NR_002141	OR2M1P	1:248285437-248286082	Seto_10_1	Seto_10_2	NOTEST	0	0.449459	inf	0	1	1	no
XLOC_001245	XLOC_001245	NM_001004690	OR2M5	1:248308449-248309388	Seto_10_1	Seto_10_2	NOTEST	0	0.519796	inf	0	1	1	no
XLOC_001246	XLOC_001246	NM_001004688	OR2M2	1:248343287-248344331	Seto_10_1	Seto_10_2	NOTEST	0	0.731495	inf	0	1	1	no
XLOC_001247	XLOC_001247	NM_001004689	OR2M3	1:248366369-248367308	Seto_10_1	Seto_10_2	NOTEST	0	0	0	0	1	1	no
XLOC_001248	XLOC_001248	NM_017504	OR2M4	1:248402230-248403166	Seto_10_1	Seto_10_2	NOTEST	0	0	0	0	1	1	no
XLOC_001249	XLOC_001249	NM_001001918	OR14C36	1:248512076-248513015	Seto_10_1	Seto_10_2	NOTEST	0	0	0	0	1	1	no
XLOC_001250	XLOC_001250	NM_001004696	OR2T4	1:248524882-248525929	Seto_10_1	Seto_10_2	NOTEST	0	0	0	0	1	1	no
XLOC_001251	XLOC_001251	NM_001005471	OR2T6	1:248550909-248551836	Seto_10_1	Seto_10_2	NOTEST	0	0	0	0	1	1	no
XLOC_001252	XLOC_001252	NM_030904	OR2T1	1:248569295-248570405	Seto_10_1	Seto_10_2	NOTEST	0	0	0	0	1	1	no
XLOC_001253	XLOC_001253	NM_001004136	OR2T2	1:248616098-248617073	Seto_10_1	Seto_10_2	NOTEST	0	0	0	0	1	1	no
XLOC_001254	XLOC_001254	NM_001005495	OR2T3	1:248636651-248637608	Seto_10_1	Seto_10_2	NOTEST	0	0	0	0	1	1	no
XLOC_001255	XLOC_001255	NM_001004697	OR2T5	1:248651889-248652837	Seto_10_1	Seto_10_2	NOTEST	0	0	0	0	1	1	no
XLOC_001256	XLOC_001256	NM_001013355	OR2G6	1:248684947-248685898	Seto_10_1	Seto_10_2	NOTEST	0	0	0	0	1	1	no
XLOC_001257	XLOC_001257	NR_036070	MIR3124	1:249120575-249120642	Seto_10_1	Seto_10_2	NOTEST	0	0	0	0	1	1	no
XLOC_001258	XLOC_001258	NM_024836	ZNF672	1:249131604-249144110	Seto_10_1	Seto_10_2	OK	6.82031	2.8648	-1.2514	-1.80811	0.09505	0.176759	no
XLOC_001259	XLOC_001259	NM_001017434,NM_170725	PGBD2,PGBD2	1:249200441-249213991	Seto_10_1	Seto_10_2	OK	1.49353	1.60884	0.107292	0.14311	0.88275	0.920533	no
XLOC_001260	XLOC_001260	NR_024540	WASH7P	1:11873-29370	Seto_10_1	Seto_10_2	OK	3.90811	1.25769	-1.63569	-1.93298	0.05925	0.113225	no
XLOC_001261	XLOC_001261	NR_026820	FAM138F	1:34610-36081	Seto_10_1	Seto_10_2	NOTEST	0	0	0	0	1	1	no
XLOC_001262	XLOC_001262	NR_039983	LOC729737	1:134772-140566	Seto_10_1	Seto_10_2	OK	2.3902	0.9584	-1.31843	-3.79459	0.1156	0.211497	no
XLOC_001263	XLOC_001263	NM_001005224	OR4F3	1:621095-622034	Seto_10_1	Seto_10_2	NOTEST	0	0	0	0	1	1	no
XLOC_001264	XLOC_001264	NR_028327	LOC100133331	1:661138-665731	Seto_10_1	Seto_10_2	OK	2.89363	0.85268	-1.76281	-4.9392	0.06555	0.124781	no
XLOC_001265	XLOC_001265	NR_033908	LOC100288069	1:683851-714068	Seto_10_1	Seto_10_2	OK	14.4865	3.44053	-2.07401	-2.64988	0.0122	0.090449	no
XLOC_001266	XLOC_001266	NR_024321	LINC00115	1:740019-794954	Seto_10_1	Seto_10_2	OK	3.12261	2.33197	-0.421206	-0.268518	0.78595	0.854857	no
XLOC_001267	XLOC_001267	NR_027055	FAM41C	1:803450-812182	Seto_10_1	Seto_10_2	OK	1.1314	0.473037	-1.25808	-1.18755	0.23515	0.390651	no
XLOC_001268	XLOC_001268	-		1:846754-850326	Seto_10_1	Seto_10_2	OK	0.193048	3.26832	4.08151	4.91914	0.0159	0.0934861	no
XLOC_001269	XLOC_001269	NR_026874	LOC100130417	1:852631-857815	Seto_10_1	Seto_10_2	OK	0.0836871	1.83547	4.455	2.12276	0.07565	0.142753	no
XLOC_001270	XLOC_001270	NM_015658	NOC2L	1:857947-917473	Seto_10_1	Seto_10_2	OK	24.9099	14.0435	-0.826819	-1.1787	0.31065	0.463113	no
XLOC_001271	XLOC_001271	NR_027693	C1orf170	1:857947-917473	Seto_10_1	Seto_10_2	OK	0.879312	3.74895	2.09204	0.691432	0.5477	0.673654	no
XLOC_001272	XLOC_001272	NM_001142467,NM_021170	HES4,HES4	1:934341-935552	Seto_10_1	Seto_10_2	OK	1.69128	7.15098	2.08002	1.61512	0.1394	0.250806	no
XLOC_001273	XLOC_001273	-		1:936293-937412	Seto_10_1	Seto_10_2	OK	0.117585	4.99022	5.40733	6.81425	0.2465	0.403672	no
XLOC_001274	XLOC_001274	NM_001205252,NM_017891	RNF223,C1orf159	1:1004494-1052415	Seto_10_1	Seto_10_2	OK	5.71779	9.12383	0.674181	1.14854	0.4581	0.597668	no
XLOC_001275	XLOC_001275	NM_003327,NM_004195,NM_016176,NM_016547,NM_148901,NM_148902	TNFRSF4,TNFRSF18,SDF4,SDF4,TNFRSF18,TNFRSF18	1:1134173-1167447	Seto_10_1	Seto_10_2	OK	18.0679	17.36	-0.0576581	-0.0983341	0.93025	0.95133	no
XLOC_001276	XLOC_001276	NM_001014980	FAM132A	1:1177825-1182102	Seto_10_1	Seto_10_2	OK	0.0883793	5.55817	5.97476	2.41174	0.224	0.376592	no
XLOC_001277	XLOC_001277	NM_058167,NM_194315,NM_194457,NM_194458	UBE2J2,UBE2J2,UBE2J2,UBE2J2	1:1187964-1209234	Seto_10_1	Seto_10_2	OK	26.1771	12.2877	-1.09109	-1.71333	0.086	0.161159	no
XLOC_001278	XLOC_001278	-		1:1212550-1214057	Seto_10_1	Seto_10_2	OK	0.407222	2.36327	2.53689	3.25777	0.1436	0.257694	no
XLOC_001279	XLOC_001279	NM_030649	ACAP3	1:1214766-1284528	Seto_10_1	Seto_10_2	OK	2.2541	7.54786	1.74351	0.928544	0.27345	0.426211	no
XLOC_001280	XLOC_001280	NM_001256456,NM_001256460,NM_001256462,NM_001256463,NM_017871	CPSF3L,CPSF3L,CPSF3L,CPSF3L,CPSF3L	1:1214766-1284528	Seto_10_1	Seto_10_2	OK	23.5569	18.153	-0.375938	-0.375774	0.69615	0.790606	no
XLOC_001281	XLOC_001281	NM_004421	DVL1	1:1214766-1284528	Seto_10_1	Seto_10_2	OK	18.0964	17.4541	-0.0521424	-0.0373213	0.96915	0.975978	no
XLOC_001282	XLOC_001282	NM_032348	MXRA8	1:1286734-1293915	Seto_10_1	Seto_10_2	OK	1.14643	3.77676	1.72	2.11659	0.0385	0.0944652	no
XLOC_001283	XLOC_001283	NM_001127229,NM_001127230,NM_017900	AURKAIP1,AURKAIP1,AURKAIP1	1:1309109-1310818	Seto_10_1	Seto_10_2	OK	71.7678	4.65152	-3.94756	-5.08316	5e-05	0.0227641	yes
XLOC_001284	XLOC_001284	NM_001039577,NM_030937	CCNL2,CCNL2	1:1321086-1342693	Seto_10_1	Seto_10_2	OK	17.8503	17.888	0.00304313	0.00565171	0.99635	0.996682	no
XLOC_001285	XLOC_001285	NM_017971	MRPL20	1:1321086-1342693	Seto_10_1	Seto_10_2	OK	158.752	64.3825	-1.30203	-1.53549	0.1334	0.24089	no
XLOC_001286	XLOC_001286	NM_001145210,NM_001243535,NM_001243536	ANKRD65,ANKRD65,ANKRD65	1:1353132-1357237	Seto_10_1	Seto_10_2	OK	0.467128	1.79384	1.94116	2.00133	0.05425	0.104173	no
XLOC_001287	XLOC_001287	NM_001039211	ATAD3C	1:1385068-1405538	Seto_10_1	Seto_10_2	OK	0.143985	1.708	3.56832	2.32583	0.1702	0.299763	no
XLOC_001288	XLOC_001288	NM_001039211	ATAD3C	1:1385068-1405538	Seto_10_1	Seto_10_2	NOTEST	0	0.806542	inf	0	1	1	no
XLOC_001289	XLOC_001289	NM_001039211	ATAD3C	1:1385068-1405538	Seto_10_1	Seto_10_2	OK	0	4.95121	inf	nan	0.161	0.285448	no
XLOC_001290	XLOC_001290	NM_001039211	ATAD3C	1:1385068-1405538	Seto_10_1	Seto_10_2	OK	0.0487567	0.641692	3.71821	1.22503	0.3372	0.488813	no
XLOC_001291	XLOC_001291	NM_001039211	ATAD3C	1:1385068-1405538	Seto_10_1	Seto_10_2	OK	0.118388	1.12637	3.2501	1.43521	0.2517	0.40626	no
XLOC_001292	XLOC_001292	-		1:1406158-1406461	Seto_10_1	Seto_10_2	OK	0	3.06804	inf	nan	0.02545	0.0944652	no
XLOC_001293	XLOC_001293	NM_031921	ATAD3B	1:1406629-1431582	Seto_10_1	Seto_10_2	OK	4.40157	22.3739	2.34573	2.37529	0.39765	0.543418	no
XLOC_001294	XLOC_001294	NM_031921	ATAD3B	1:1406629-1431582	Seto_10_1	Seto_10_2	NOTEST	0.0594508	0.399923	2.74995	0	1	1	no
XLOC_001295	XLOC_001295	NM_031921	ATAD3B	1:1406629-1431582	Seto_10_1	Seto_10_2	OK	0.346123	1.74481	2.33371	0.677935	0.49175	0.627085	no
XLOC_001296	XLOC_001296	NM_031921	ATAD3B	1:1406629-1431582	Seto_10_1	Seto_10_2	OK	0	0.9222	inf	nan	0.1777	0.311131	no
XLOC_001297	XLOC_001297	NM_031921	ATAD3B	1:1406629-1431582	Seto_10_1	Seto_10_2	OK	0	4.19884	inf	nan	0.14845	0.265545	no
XLOC_001298	XLOC_001298	NM_031921	ATAD3B	1:1406629-1431582	Seto_10_1	Seto_10_2	OK	0	1.55712	inf	nan	0.10805	0.19857	no
XLOC_001299	XLOC_001299	-		1:1431790-1433222	Seto_10_1	Seto_10_2	OK	0	0.843078	inf	nan	0.00025	0.0333054	yes
XLOC_001300	XLOC_001300	-		1:1435039-1435923	Seto_10_1	Seto_10_2	OK	0	2.27924	inf	nan	0.0005	0.0361757	yes
XLOC_001301	XLOC_001301	-		1:1438172-1438703	Seto_10_1	Seto_10_2	OK	0	2.24814	inf	nan	0.02045	0.0944652	no
XLOC_001302	XLOC_001302	-		1:1440181-1441549	Seto_10_1	Seto_10_2	OK	0.162499	0.770716	2.24577	1.61201	0.33545	0.487476	no
XLOC_001303	XLOC_001303	-		1:1442665-1443140	Seto_10_1	Seto_10_2	OK	0	1.69168	inf	nan	0.0004	0.0333054	yes
XLOC_001304	XLOC_001304	-		1:1444094-1444733	Seto_10_1	Seto_10_2	OK	0.136423	2.12451	3.96097	3.2022	0.27455	0.427646	no
XLOC_001305	XLOC_001305	-		1:1445525-1445790	Seto_10_1	Seto_10_2	OK	0.963713	3.05987	1.66679	1.71775	0.521	0.652147	no
XLOC_001306	XLOC_001306	-		1:1446101-1447247	Seto_10_1	Seto_10_2	OK	0.640985	3.8498	2.58642	4.05765	0.13365	0.241303	no
XLOC_001307	XLOC_001307	NM_001114748	TMEM240	1:1447522-1475740	Seto_10_1	Seto_10_2	OK	0.269766	4.51637	4.06538	1.41453	0.24935	0.405185	no
XLOC_001308	XLOC_001308	NM_014188	SSU72	1:1477052-1510262	Seto_10_1	Seto_10_2	OK	69.9391	27.0583	-1.37003	-2.22459	0.0192	0.0944652	no
XLOC_001309	XLOC_001309	NM_001242659	C1orf233	1:1533387-1535476	Seto_10_1	Seto_10_2	OK	2.7243	2.5639	-0.0875469	-0.288484	0.9204	0.94499	no
XLOC_001310	XLOC_001310	NM_024011,NM_033486,NM_033487,NM_033488,NM_033489,NM_033492,NM_033493,NM_033529	CDK11A,CDK11B,CDK11B,CDK11B,CDK11B,CDK11B,CDK11B,CDK11A	1:1571099-1655979	Seto_10_1	Seto_10_2	OK	21.2396	9.71511	-1.12845	-1.76858	0.075	0.141572	no
XLOC_001311	XLOC_001311	NM_001110781	SLC35E2B	1:1571099-1655979	Seto_10_1	Seto_10_2	OK	4.75798	2.1925	-1.11777	-1.22943	0.4159	0.560715	no
XLOC_001312	XLOC_001312	NM_001199787,NM_182838	SLC35E2,SLC35E2	1:1656276-1677438	Seto_10_1	Seto_10_2	OK	5.87377	3.75065	-0.647146	-0.876845	0.4199	0.564682	no
XLOC_001313	XLOC_001313	NM_001198993,NM_001198994,NM_001198995,NM_023018	NADK,NADK,NADK,NADK	1:1681954-1711508	Seto_10_1	Seto_10_2	OK	12.8175	8.18077	-0.647811	-0.948111	0.33645	0.487936	no
XLOC_001314	XLOC_001314	NM_002074	GNB1	1:1716724-1822526	Seto_10_1	Seto_10_2	OK	94.8643	63.6383	-0.575971	-1.05798	0.28085	0.433829	no
XLOC_001315	XLOC_001315	NM_178545	TMEM52	1:1849028-1850740	Seto_10_1	Seto_10_2	NOTEST	0.19951	0.795102	1.99468	0	1	1	no
XLOC_001316	XLOC_001316	NM_001080484	KIAA1751	1:1884599-1935276	Seto_10_1	Seto_10_2	OK	0.188951	4.47831	4.56687	2.87599	0.01975	0.0944652	no
XLOC_001317	XLOC_001317	NM_001146310,NM_001256945,NM_001256946,NM_001256947,NM_182533	C1orf86,C1orf86,C1orf86,C1orf86,C1orf86	1:1981908-2144159	Seto_10_1	Seto_10_2	OK	33.4069	29.6347	-0.172857	-0.376259	0.8693	0.911209	no
XLOC_001318	XLOC_001318	NM_024848	MORN1	1:2249032-2322993	Seto_10_1	Seto_10_2	OK	3.07663	5.35837	0.800443	0.762604	0.5069	0.640574	no
XLOC_001319	XLOC_001319	NR_024489	LOC100129534	1:2249032-2322993	Seto_10_1	Seto_10_2	OK	0.429498	0.879745	1.03443	0.71071	0.5263	0.656995	no
XLOC_001320	XLOC_001320	NM_002617,NM_153818	PEX10,PEX10	1:2322998-2346104	Seto_10_1	Seto_10_2	OK	4.83046	3.24513	-0.573886	-0.278579	0.79035	0.857804	no
XLOC_001321	XLOC_001321	-		1:2367854-2375022	Seto_10_1	Seto_10_2	OK	0.238487	2.39788	3.32977	4.19053	0.0009	0.0522217	no
XLOC_001322	XLOC_001322	NM_018216	PANK4	1:2382159-2458035	Seto_10_1	Seto_10_2	OK	5.94002	9.85239	0.730005	0.620219	0.5698	0.692204	no
XLOC_001323	XLOC_001323	NM_001010926	HES5	1:2458531-2461702	Seto_10_1	Seto_10_2	OK	0.31304	3.75049	3.58266	2.84316	0.0233	0.0944652	no
XLOC_001324	XLOC_001324	NR_026927,NR_037844	LOC115110,LOC100133445	1:2477708-2495267	Seto_10_1	Seto_10_2	OK	0.258799	2.94667	3.50918	4.22867	0.00125	0.0560306	no
XLOC_001325	XLOC_001325	-		1:2496880-2498219	Seto_10_1	Seto_10_2	OK	0.145782	2.3058	3.98339	2.65401	0.2091	0.356838	no
XLOC_001326	XLOC_001326	-		1:2499074-2500352	Seto_10_1	Seto_10_2	OK	0	1.02042	inf	nan	0.00255	0.0598147	no
XLOC_001327	XLOC_001327	-		1:2501092-2501449	Seto_10_1	Seto_10_2	OK	0	4.20218	inf	nan	0.02045	0.0944652	no
XLOC_001328	XLOC_001328	-		1:2501593-2502733	Seto_10_1	Seto_10_2	OK	0.102156	1.32042	3.69216	2.01111	0.2406	0.397285	no
XLOC_001329	XLOC_001329	-		1:2502915-2504337	Seto_10_1	Seto_10_2	OK	0	0.966564	inf	nan	0.00025	0.0333054	yes
XLOC_001330	XLOC_001330	-		1:2504796-2505938	Seto_10_1	Seto_10_2	OK	0	3.12121	inf	nan	0.0002	0.0333054	yes
XLOC_001331	XLOC_001331	-		1:2506423-2507782	Seto_10_1	Seto_10_2	OK	0	0.70492	inf	nan	0.00045	0.0333054	yes
XLOC_001332	XLOC_001332	-		1:2508579-2509506	Seto_10_1	Seto_10_2	OK	0	1.43346	inf	nan	0.0152	0.0934861	no
XLOC_001333	XLOC_001333	NM_033467	MMEL1	1:2517351-2564481	Seto_10_1	Seto_10_2	OK	0.451518	3.87846	3.10263	1.96364	0.06345	0.121033	no
XLOC_001334	XLOC_001334	NM_001242672	TTC34	1:2572706-2706860	Seto_10_1	Seto_10_2	OK	0.124877	4.74867	5.24894	3.93748	0.0059	0.0718593	no
XLOC_001335	XLOC_001335	NR_015440,NR_024371	FLJ42875,FLJ42875	1:2976180-2984289	Seto_10_1	Seto_10_2	OK	0.204365	2.83271	3.79296	1.2765	0.16475	0.291324	no
XLOC_001336	XLOC_001336	NM_001409	MEGF6	1:3403731-3528059	Seto_10_1	Seto_10_2	OK	1.8565	13.5182	2.86424	2.90873	0.0088	0.0793743	no
XLOC_001337	XLOC_001337	NR_030277	MIR551A	1:3403731-3528059	Seto_10_1	Seto_10_2	NOTEST	0	0	0	0	1	1	no
XLOC_001338	XLOC_001338	NM_017818	WRAP73	1:3547236-3566794	Seto_10_1	Seto_10_2	OK	11.1825	13.1487	0.233673	0.413489	0.7478	0.827742	no
XLOC_001339	XLOC_001339	NR_033708,NR_033709,NR_033710,NR_033711,NR_033712	TP73-AS1,TP73-AS1,TP73-AS1,TP73-AS1,TP73-AS1	1:3567970-3664959	Seto_10_1	Seto_10_2	OK	5.53444	3.50692	-0.658232	-0.801372	0.41315	0.558033	no
XLOC_001340	XLOC_001340	-		1:3665088-3665555	Seto_10_1	Seto_10_2	OK	0	1.42268	inf	nan	0.02545	0.0944652	no
XLOC_001341	XLOC_001341	NM_020710	LRRC47	1:3696679-3713068	Seto_10_1	Seto_10_2	OK	9.8331	4.06272	-1.2752	-1.89448	0.0572	0.109549	no
XLOC_001342	XLOC_001342	NM_014704	CEP104	1:3728458-3773797	Seto_10_1	Seto_10_2	OK	5.87335	2.95434	-0.991346	-1.6139	0.10535	0.193895	no
XLOC_001343	XLOC_001343	NM_207356	C1orf174	1:3805696-3816857	Seto_10_1	Seto_10_2	OK	17.3929	16.2735	-0.0959761	-0.158089	0.8676	0.910136	no
XLOC_001344	XLOC_001344	NR_039838	MIR4689	1:5922731-5922801	Seto_10_1	Seto_10_2	NOTEST	0	0	0	0	1	1	no
XLOC_001345	XLOC_001345	NM_015102	NPHP4	1:5922869-6161253	Seto_10_1	Seto_10_2	OK	2.85016	4.29379	0.591206	1.04243	0.4667	0.605114	no
XLOC_001346	XLOC_001346	NM_015557	CHD5	1:6161846-6240194	Seto_10_1	Seto_10_2	OK	0.259945	2.70168	3.37758	3.76359	0.00115	0.0560306	no
XLOC_001347	XLOC_001347	NM_000983	RPL22	1:6245079-6259679	Seto_10_1	Seto_10_2	OK	408.237	251.584	-0.698367	-1.46347	0.19925	0.342998	no
XLOC_001348	XLOC_001348	NM_012405	ICMT	1:6265676-6296044	Seto_10_1	Seto_10_2	OK	17.9981	9.40449	-0.936422	-1.53751	0.12415	0.225465	no
XLOC_001349	XLOC_001349	NM_207370	GPR153	1:6307405-6321035	Seto_10_1	Seto_10_2	OK	0.0852255	2.63236	4.94893	2.65307	0.1405	0.25262	no
XLOC_001350	XLOC_001350	NM_007274,NM_181864,NM_181865,NM_181866	ACOT7,ACOT7,ACOT7,ACOT7	1:6324331-6453826	Seto_10_1	Seto_10_2	OK	55.0953	21.4451	-1.36128	-2.26269	0.0229	0.0944652	no
XLOC_001351	XLOC_001351	NM_019089	HES2	1:6474224-6480998	Seto_10_1	Seto_10_2	OK	0.0582413	1.20809	4.37454	2.84747	0.07155	0.135399	no
XLOC_001352	XLOC_001352	NR_036218	MIR4252	1:6484847-6580121	Seto_10_1	Seto_10_2	NOTEST	0	0	0	0	1	1	no
XLOC_001353	XLOC_001353	NM_001039664,NM_001042663,NM_001042664,NM_001042665,NM_001265592,NM_001265593,NM_001265594,NM_003790,NM_020631,NM_148965,NM_148966,NM_148967,NM_148970,NM_198681	TNFRSF25,PLEKHG5,PLEKHG5,PLEKHG5,,,,TNFRSF25,PLEKHG5,TNFRSF25,TNFRSF25,TNFRSF25,TNFRSF25,PLEKHG5	1:6484847-6580121	Seto_10_1	Seto_10_2	OK	21.0886	12.4982	-0.754743	-0.754724	0.3894	0.537458	no
XLOC_001354	XLOC_001354	NM_024654	NOL9	1:6581406-6614658	Seto_10_1	Seto_10_2	OK	63.4704	37.9122	-0.743422	-0.81965	0.3986	0.544395	no
XLOC_001355	XLOC_001355	NM_014851	KLHL21	1:6650783-6662929	Seto_10_1	Seto_10_2	OK	7.1329	7.31357	0.0360879	0.0455999	0.96425	0.973117	no
XLOC_001356	XLOC_001356	NM_018198	DNAJC11	1:6673755-6761966	Seto_10_1	Seto_10_2	OK	26.6999	13.148	-1.02199	-1.39083	0.16025	0.284278	no
XLOC_001357	XLOC_001357	NM_006786,NM_021995	UTS2,UTS2	1:7907671-7913551	Seto_10_1	Seto_10_2	NOTEST	0.212268	0	#NAME?	0	1	1	no
XLOC_001358	XLOC_001358	NM_001561	TNFRSF9	1:7975930-8003225	Seto_10_1	Seto_10_2	OK	0.502944	0.553362	0.137826	0.189278	0.86545	0.908758	no
XLOC_001359	XLOC_001359	NM_018948	ERRFI1	1:8071778-8086393	Seto_10_1	Seto_10_2	OK	180.95	64.0239	-1.49891	-2.89673	0.00835	0.0793743	no
XLOC_001360	XLOC_001360	NM_001042681,NM_001042682,NM_012102	RERE,RERE,RERE	1:8412461-8877699	Seto_10_1	Seto_10_2	OK	12.5442	5.26553	-1.25237	-2.14265	0.031	0.0944652	no
XLOC_001361	XLOC_001361	NM_001201483,NM_001428	ENO1,ENO1	1:8919780-8939943	Seto_10_1	Seto_10_2	OK	590.292	227.315	-1.37673	-3.58583	0.0118	0.090449	no
XLOC_001362	XLOC_001362	NM_207420	SLC2A7	1:9063358-9086404	Seto_10_1	Seto_10_2	OK	0.0523685	0.771498	3.88089	1.17174	0.4095	0.554412	no
XLOC_001363	XLOC_001363	NM_001135585,NM_003039	SLC2A5,SLC2A5	1:9097004-9129887	Seto_10_1	Seto_10_2	NOTEST	0	0.517634	inf	0	1	1	no
XLOC_001364	XLOC_001364	NM_024980	GPR157	1:9164475-9189229	Seto_10_1	Seto_10_2	NOTEST	0.190655	0.633708	1.73286	0	1	1	no
XLOC_001365	XLOC_001365	NR_029610	MIR34A	1:9211726-9211836	Seto_10_1	Seto_10_2	NOTEST	0	0	0	0	1	1	no
XLOC_001366	XLOC_001366	NR_027045	C1orf200	1:9711789-9885070	Seto_10_1	Seto_10_2	NOTEST	0	0.454166	inf	0	1	1	no
XLOC_001367	XLOC_001367	NM_001009566,NM_014944	CLSTN1,CLSTN1	1:9711789-9885070	Seto_10_1	Seto_10_2	OK	24.1731	9.56261	-1.33792	-2.13012	0.03395	0.0944652	no
XLOC_001368	XLOC_001368	NM_001012329,NM_020248	CTNNBIP1,CTNNBIP1	1:9908183-9970316	Seto_10_1	Seto_10_2	OK	31.8751	18.7346	-0.766723	-1.32095	0.1817	0.317132	no
XLOC_001369	XLOC_001369	NM_032368	LZIC	1:9982327-10045721	Seto_10_1	Seto_10_2	OK	28.9158	19.8962	-0.53937	-0.425675	0.4976	0.632736	no
XLOC_001370	XLOC_001370	NM_004401,NM_213566	DFFA,DFFA	1:10520602-10532613	Seto_10_1	Seto_10_2	OK	37.3241	15.9359	-1.22783	-2.07501	0.03705	0.0944652	no
XLOC_001371	XLOC_001371	NM_001079843,NM_017766	CASZ1,CASZ1	1:10696665-10857565	Seto_10_1	Seto_10_2	OK	1.355	4.53192	1.74183	2.37819	0.0288	0.0944652	no
XLOC_001372	XLOC_001372	NM_001170754	C1orf127	1:11006529-11042094	Seto_10_1	Seto_10_2	NOTEST	0.039246	0.13543	1.78693	0	1	1	no
XLOC_001373	XLOC_001373	NM_006610,NM_139208	MASP2,MASP2	1:11086579-11107296	Seto_10_1	Seto_10_2	OK	0.916998	0.655423	-0.484493	-0.428334	0.6083	0.722459	no
XLOC_001374	XLOC_001374	NM_003132	SRM	1:11114571-11120091	Seto_10_1	Seto_10_2	OK	56.5496	6.8816	-3.0387	-4.41815	5e-05	0.0227641	yes
XLOC_001375	XLOC_001375	NM_001001998,NM_002685	EXOSC10,EXOSC10	1:11126667-11159938	Seto_10_1	Seto_10_2	OK	44.1314	18.1006	-1.28577	-2.31603	0.0187	0.0944652	no
XLOC_001376	XLOC_001376	NM_004958	MTOR	1:11166482-11322608	Seto_10_1	Seto_10_2	OK	27.748	12.338	-1.16928	-1.68072	0.0682	0.129345	no
XLOC_001377	XLOC_001377	NM_012168	FBXO2	1:11708417-11723666	Seto_10_1	Seto_10_2	OK	3.30487	4.42913	0.422428	0.811576	0.69275	0.787942	no
XLOC_001378	XLOC_001378	NM_001127325,NM_006341	MAD2L2,MAD2L2	1:11734536-11751678	Seto_10_1	Seto_10_2	OK	42.5899	14.6335	-1.54124	-2.39478	0.0176	0.0944652	no
XLOC_001379	XLOC_001379	NM_005957	MTHFR	1:11845786-11907840	Seto_10_1	Seto_10_2	OK	1.43786	1.04998	-0.453554	-0.341697	0.75075	0.829919	no
XLOC_001380	XLOC_001380	NM_006172	NPPA	1:11845786-11907840	Seto_10_1	Seto_10_2	OK	0.619974	0.904247	0.54451	0.112279	0.7419	0.82362	no
XLOC_001381	XLOC_001381	NM_002521	NPPB	1:11917520-11918992	Seto_10_1	Seto_10_2	NOTEST	0	0.189021	inf	0	1	1	no
XLOC_001382	XLOC_001382	NM_138346	KIAA2013	1:11979644-11986485	Seto_10_1	Seto_10_2	OK	9.89408	4.55563	-1.11891	-2.90451	0.10115	0.187018	no
XLOC_001383	XLOC_001383	NM_004753	DHRS3	1:12627938-12677820	Seto_10_1	Seto_10_2	OK	1.83573	0.579105	-1.66445	-1.5255	0.14045	0.252533	no
XLOC_001384	XLOC_001384	NM_001146344	PRAMEF11	1:12884467-12891264	Seto_10_1	Seto_10_2	NOTEST	0	0.184234	inf	0	1	1	no
XLOC_001385	XLOC_001385	NM_001013631,NM_001146181	HNRNPCL1,LOC649330	1:12907235-12908578	Seto_10_1	Seto_10_2	NOTEST	0	0	0	0	1	1	no
XLOC_001386	XLOC_001386	NM_001009611	PRAMEF4	1:12939032-12946025	Seto_10_1	Seto_10_2	NOTEST	0	0	0	0	1	1	no
XLOC_001387	XLOC_001387	NM_001039361	PRAMEF10	1:12952726-12958094	Seto_10_1	Seto_10_2	NOTEST	0.0319846	0.0444167	0.473724	0	1	1	no
XLOC_001388	XLOC_001388	NM_001010889	PRAMEF6	1:12998301-13007406	Seto_10_1	Seto_10_2	NOTEST	0	0	0	0	1	1	no
XLOC_001389	XLOC_001389	NM_001013407	PRAMEF5	1:13108513-13117751	Seto_10_1	Seto_10_2	NOTEST	0	0	0	0	1	1	no
XLOC_001390	XLOC_001390	NM_001136561	LOC440563	1:13182959-13184326	Seto_10_1	Seto_10_2	NOTEST	0	0.105991	inf	0	1	1	no
XLOC_001391	XLOC_001391	-		1:13187500-13187931	Seto_10_1	Seto_10_2	OK	0	1.45264	inf	nan	0.00715	0.0742913	no
XLOC_001392	XLOC_001392	-		1:13195717-13196824	Seto_10_1	Seto_10_2	NOTEST	0	0.446339	inf	0	1	1	no
XLOC_001393	XLOC_001393	NM_001013692	PRAMEF3	1:13328195-13331692	Seto_10_1	Seto_10_2	NOTEST	0	0	0	0	1	1	no
XLOC_001394	XLOC_001394	NM_001012276	PRAMEF8	1:13386646-13390765	Seto_10_1	Seto_10_2	NOTEST	0	0	0	0	1	1	no
XLOC_001395	XLOC_001395	NM_001024661,NM_001099854	PRAMEF13,PRAMEF14	1:13447413-13452656	Seto_10_1	Seto_10_2	NOTEST	0	0.0614181	inf	0	1	1	no
XLOC_001396	XLOC_001396	NM_001099850	PRAMEF18	1:13474052-13477569	Seto_10_1	Seto_10_2	NOTEST	0	0	0	0	1	1	no
XLOC_001397	XLOC_001397	NM_001012276,NM_001012277	PRAMEF8,PRAMEF7	1:13607430-13611550	Seto_10_1	Seto_10_2	NOTEST	0	0	0	0	1	1	no
XLOC_001398	XLOC_001398	NM_001099854	PRAMEF14	1:13668268-13673511	Seto_10_1	Seto_10_2	NOTEST	0	0	0	0	1	1	no
XLOC_001399	XLOC_001399	NM_001099850	PRAMEF18	1:13694888-13698405	Seto_10_1	Seto_10_2	NOTEST	0	0	0	0	1	1	no
XLOC_001400	XLOC_001400	NM_001010847	LRRC38	1:13801444-13840242	Seto_10_1	Seto_10_2	NOTEST	0	0.0196213	inf	0	1	1	no
XLOC_001401	XLOC_001401	NR_027136	C1orf126	1:14925212-15478960	Seto_10_1	Seto_10_2	NOTEST	0	0.320456	inf	0	1	1	no
XLOC_001402	XLOC_001402	NM_001229,NM_032996	CASP9,CASP9	1:15818768-15851285	Seto_10_1	Seto_10_2	OK	4.35294	2.33242	-0.900166	-1.15694	0.2378	0.393802	no
XLOC_001403	XLOC_001403	NM_024758	AGMAT	1:15853351-15911605	Seto_10_1	Seto_10_2	OK	0.116748	0.764768	2.71162	0.459369	0.6077	0.721951	no
XLOC_001404	XLOC_001404	-		1:16115374-16126749	Seto_10_1	Seto_10_2	OK	5.65622	2.50432	-1.17542	-1.63672	0.2081	0.35545	no
XLOC_001405	XLOC_001405	NM_001089591	UQCRHL	1:16133656-16134194	Seto_10_1	Seto_10_2	OK	0.344241	0.903348	1.39186	0.768238	0.55955	0.683429	no
XLOC_001406	XLOC_001406	NR_024279	FLJ37453	1:16160709-16266954	Seto_10_1	Seto_10_2	OK	2.24965	2.17493	-0.0487294	-0.0194283	0.868	0.91033	no
XLOC_001407	XLOC_001407	NM_001242884,NM_003443	ZBTB17,ZBTB17	1:16268363-16302627	Seto_10_1	Seto_10_2	OK	3.81555	1.34075	-1.50885	-1.92236	0.05805	0.111138	no
XLOC_001408	XLOC_001408	NM_014424	HSPB7	1:16340522-16345285	Seto_10_1	Seto_10_2	OK	0.0396582	1.09744	4.79037	2.61614	0.23445	0.389833	no
XLOC_001409	XLOC_001409	-		1:16345475-16346561	Seto_10_1	Seto_10_2	OK	0	0.628903	inf	nan	0.00255	0.0598147	no
XLOC_001410	XLOC_001410	NM_182623	FAM131C	1:16367515-16400614	Seto_10_1	Seto_10_2	OK	0.831138	2.13133	1.35859	1.08963	0.30025	0.452613	no
XLOC_001411	XLOC_001411	NM_004431	EPHA2	1:16450369-16482834	Seto_10_1	Seto_10_2	OK	15.5206	6.79389	-1.19188	-1.93285	0.05645	0.108289	no
XLOC_001412	XLOC_001412	NM_153213	ARHGEF19	1:16524598-16539104	Seto_10_1	Seto_10_2	OK	0.936351	1.45075	0.631678	0.809798	0.49375	0.629104	no
XLOC_001413	XLOC_001413	NM_030907	RSG1	1:16557996-16563659	Seto_10_1	Seto_10_2	OK	1.64035	2.03409	0.31038	0.345671	0.737	0.820623	no
XLOC_001414	XLOC_001414	NM_018994	FBXO42	1:16573160-16679087	Seto_10_1	Seto_10_2	OK	4.84266	2.43094	-0.994283	-1.22462	0.20045	0.34475	no
XLOC_001415	XLOC_001415	NM_198546	SPATA21	1:16725137-16763919	Seto_10_1	Seto_10_2	OK	0.0433964	0.502253	3.53277	1.3565	0.2261	0.379206	no
XLOC_001416	XLOC_001416	-		1:16790417-16791117	Seto_10_1	Seto_10_2	OK	1.57351	0.502787	-1.64597	-1.31274	0.3567	0.506894	no
XLOC_001417	XLOC_001417	-		1:16791411-16791878	Seto_10_1	Seto_10_2	OK	3.98024	0.637344	-2.64271	-1.96662	0.21375	0.363164	no
XLOC_001418	XLOC_001418	NR_023386	CROCCP3	1:16793721-16819196	Seto_10_1	Seto_10_2	OK	1.90764	1.61809	-0.237496	-0.344767	0.7223	0.810402	no
XLOC_001419	XLOC_001419	NM_017940	NBPF1	1:16890338-16939990	Seto_10_1	Seto_10_2	OK	13.5871	8.25296	-0.719259	-0.679343	0.37195	0.522258	no
XLOC_001420	XLOC_001420	NR_026752	CROCCP2	1:16942881-16957454	Seto_10_1	Seto_10_2	OK	3.93873	4.09775	0.0570997	0.075787	0.93775	0.956037	no
XLOC_001421	XLOC_001421	-		1:16957814-16960788	Seto_10_1	Seto_10_2	OK	1.07867	2.59256	1.26512	1.23665	0.22185	0.373765	no
XLOC_001422	XLOC_001422	NR_026567	ESPNP	1:17017712-17046652	Seto_10_1	Seto_10_2	OK	0.325806	6.8175	4.38716	5.05226	0.0002	0.0333054	yes
XLOC_001423	XLOC_001423	NR_002729	MST1P9	1:17081400-17090975	Seto_10_1	Seto_10_2	OK	0.192493	1.09454	2.50745	2.46682	0.03245	0.0944652	no
XLOC_001424	XLOC_001424	NR_037446	MIR3675	1:17185443-17185516	Seto_10_1	Seto_10_2	NOTEST	0	0	0	0	1	1	no
XLOC_001425	XLOC_001425	-		1:17214854-17216244	Seto_10_1	Seto_10_2	OK	1.63264	3.82659	1.22885	1.59473	0.2649	0.418372	no
XLOC_001426	XLOC_001426	NM_001135247,NM_001135248,NM_002403,NM_017459	MFAP2,MFAP2,MFAP2,MFAP2	1:17300435-17308081	Seto_10_1	Seto_10_2	OK	13.9155	6.08913	-1.19238	-1.52519	0.1273	0.230706	no
XLOC_001427	XLOC_001427	NM_001141973,NM_001141974,NM_022089	ATP13A2,ATP13A2,ATP13A2	1:17312452-17338423	Seto_10_1	Seto_10_2	OK	5.2279	6.11589	0.226331	0.369741	0.77165	0.845107	no
XLOC_001428	XLOC_001428	NM_003000	SDHB	1:17345224-17380665	Seto_10_1	Seto_10_2	OK	79.4918	46.1337	-0.784984	-1.26398	0.16035	0.284435	no
XLOC_001429	XLOC_001429	NM_007365	PADI2	1:17393255-17445948	Seto_10_1	Seto_10_2	NOTEST	0.0519095	0.0827882	0.673426	0	1	1	no
XLOC_001430	XLOC_001430	NM_001136204,NM_018715	RCC2,RCC2	1:17732376-17766250	Seto_10_1	Seto_10_2	OK	39.4139	17.3101	-1.18709	-1.49889	0.11035	0.20251	no
XLOC_001431	XLOC_001431	NM_152232	TAS1R2	1:19166092-19186155	Seto_10_1	Seto_10_2	NOTEST	0	0.0363213	inf	0	1	1	no
XLOC_001432	XLOC_001432	NM_001161504,NM_003748,NM_170726	ALDH4A1,ALDH4A1,ALDH4A1	1:19197651-19229293	Seto_10_1	Seto_10_2	OK	4.26352	2.59529	-0.716151	-1.0373	0.33155	0.484203	no
XLOC_001433	XLOC_001433	NR_039844	MIR4695	1:19197651-19229293	Seto_10_1	Seto_10_2	NOTEST	0	0	0	0	1	1	no
XLOC_001434	XLOC_001434	NM_001136265	IFFO2	1:19230773-19282826	Seto_10_1	Seto_10_2	OK	3.658	2.942	-0.314259	-0.28458	0.71715	0.806676	no
XLOC_001435	XLOC_001435	NM_020765	UBR4	1:19400962-19536773	Seto_10_1	Seto_10_2	OK	40.1258	15.1407	-1.4061	-2.57427	0.0099	0.0793743	no
XLOC_001436	XLOC_001436	NM_001271427,NM_001271428,NM_001271429,NM_015047	,,,KIAA0090	1:19541649-19587306	Seto_10_1	Seto_10_2	OK	27.1568	14.1151	-0.944071	-1.17076	0.26495	0.418438	no
XLOC_001437	XLOC_001437	NM_012067	AKR7A3	1:19592475-19615280	Seto_10_1	Seto_10_2	OK	1.62305	1.05	-0.628316	-0.486075	0.6062	0.720883	no
XLOC_001438	XLOC_001438	NR_037847	LOC100506730	1:19619740-19622230	Seto_10_1	Seto_10_2	OK	3.11141	2.30916	-0.430204	-0.679819	0.5574	0.68172	no
XLOC_001439	XLOC_001439	NM_003689	AKR7A2	1:19625125-19638640	Seto_10_1	Seto_10_2	OK	10.756	2.97219	-1.85554	-2.10288	0.0341	0.0944652	no
XLOC_001440	XLOC_001440	NM_001206540,NM_004930	CAPZB,CAPZB	1:19665266-19812066	Seto_10_1	Seto_10_2	OK	114.336	70.9731	-0.687931	-1.25344	0.1985	0.341899	no
XLOC_001441	XLOC_001441	NM_181719	TMCO4	1:20008579-20126410	Seto_10_1	Seto_10_2	OK	2.71226	2.30573	-0.234271	-0.257551	0.798	0.863181	no
XLOC_001442	XLOC_001442	NM_019062	RNF186	1:20140521-20141771	Seto_10_1	Seto_10_2	NOTEST	0.0509327	0.635058	3.64022	0	1	1	no
XLOC_001443	XLOC_001443	NM_014589	PLA2G2E	1:20246799-20250110	Seto_10_1	Seto_10_2	NOTEST	0	0	0	0	1	1	no
XLOC_001444	XLOC_001444	NM_000300,NM_001161727,NM_001161728,NM_001161729	PLA2G2A,PLA2G2A,PLA2G2A,PLA2G2A	1:20301923-20306932	Seto_10_1	Seto_10_2	NOTEST	0	0	0	0	1	1	no
XLOC_001445	XLOC_001445	NM_012400	PLA2G2D	1:20438433-20446008	Seto_10_1	Seto_10_2	NOTEST	0.0841305	0.128487	0.610917	0	1	1	no
XLOC_001446	XLOC_001446	NM_001105572	PLA2G2C	1:20490483-20501687	Seto_10_1	Seto_10_2	NOTEST	0	0	0	0	1	1	no
XLOC_001447	XLOC_001447	NR_033887	LOC339505	1:20686293-20755287	Seto_10_1	Seto_10_2	NOTEST	0	0.0328723	inf	0	1	1	no
XLOC_001448	XLOC_001448	NM_018584	CAMK2N1	1:20808883-20812728	Seto_10_1	Seto_10_2	OK	1.39841	0.691515	-1.01596	-1.2908	0.25955	0.413066	no
XLOC_001449	XLOC_001449	NM_024544	MUL1	1:20825940-20834674	Seto_10_1	Seto_10_2	OK	5.11428	0.755647	-2.75875	-4.53583	0.00835	0.0793743	no
XLOC_001450	XLOC_001450	NM_005216	DDOST	1:20978259-20988037	Seto_10_1	Seto_10_2	OK	75.1139	25.497	-1.55875	-4.23732	0.0093	0.0793743	no
XLOC_001451	XLOC_001451	NM_001122819,NM_020816	KIF17,KIF17	1:20990506-21044317	Seto_10_1	Seto_10_2	OK	1.80518	1.20147	-0.587341	-0.580658	0.5422	0.6692	no
XLOC_001452	XLOC_001452	NM_001103160,NM_001103161	SH2D5,SH2D5	1:21045957-21059133	Seto_10_1	Seto_10_2	OK	3.53095	2.17808	-0.696999	-0.973768	0.32365	0.475862	no
XLOC_001453	XLOC_001453	NM_016287	HP1BP3	1:21067253-21113887	Seto_10_1	Seto_10_2	OK	35.4598	17.3647	-1.03002	-1.8474	0.05725	0.109642	no
XLOC_001454	XLOC_001454	NM_001198801,NM_001198802,NM_001198803,NM_003760	EIF4G3,EIF4G3,EIF4G3,EIF4G3	1:21132784-21503381	Seto_10_1	Seto_10_2	OK	70.6366	33.206	-1.08897	-1.41673	0.0887	0.165439	no
XLOC_001455	XLOC_001455	NM_001113347,NM_001113348,NM_001113349,NM_001397	ECE1,ECE1,ECE1,ECE1	1:21543739-21672034	Seto_10_1	Seto_10_2	OK	18.5961	9.595	-0.954649	-1.85402	0.10235	0.189118	no
XLOC_001456	XLOC_001456	NM_001145657,NM_001145658,NM_002885	RAP1GAP,RAP1GAP,RAP1GAP	1:21922707-21996464	Seto_10_1	Seto_10_2	OK	0.529231	4.2191	2.99496	3.2873	0.00295	0.0614486	no
XLOC_001457	XLOC_001457	NM_001032730,NM_032236	USP48,USP48	1:22004655-22109688	Seto_10_1	Seto_10_2	OK	23.9302	19.326	-0.30829	-0.536197	0.5819	0.702499	no
XLOC_001458	XLOC_001458	NM_005529	HSPG2	1:22138757-22263760	Seto_10_1	Seto_10_2	OK	15.0151	9.33367	-0.685901	-0.930313	0.39995	0.5458	no
XLOC_001459	XLOC_001459	NM_030761	WNT4	1:22443797-22469519	Seto_10_1	Seto_10_2	NOTEST	0.309454	0.231551	-0.418392	0	1	1	no
XLOC_001460	XLOC_001460	NR_036214	MIR4253	1:23037330-23242143	Seto_10_1	Seto_10_2	NOTEST	0	0	0	0	1	1	no
XLOC_001461	XLOC_001461	NM_001242521	LOC729059	1:23337326-23342343	Seto_10_1	Seto_10_2	NOTEST	0	0.628969	inf	0	1	1	no
XLOC_001462	XLOC_001462	NM_001142546,NM_033631	LUZP1,LUZP1	1:23410515-23495351	Seto_10_1	Seto_10_2	OK	13.9063	8.78003	-0.66344	-1.19632	0.2213	0.373055	no
XLOC_001463	XLOC_001463	NM_000864	HTR1D	1:23518387-23521222	Seto_10_1	Seto_10_2	OK	3.22275	1.19899	-1.42647	-2.53393	0.07735	0.145847	no
XLOC_001464	XLOC_001464	-		1:23607731-23610856	Seto_10_1	Seto_10_2	OK	3.19521	2.00468	-0.672541	-0.926116	0.3432	0.494467	no
XLOC_001465	XLOC_001465	-		1:23611736-23615711	Seto_10_1	Seto_10_2	OK	3.19069	2.79727	-0.189852	-0.283438	0.7741	0.846464	no
XLOC_001466	XLOC_001466	-		1:23630416-23635005	Seto_10_1	Seto_10_2	OK	8.39256	4.42153	-0.924566	-1.54571	0.2335	0.388736	no
XLOC_001467	XLOC_001467	NM_001102397,NM_001102398,NM_001102399,NM_005826	HNRNPR,HNRNPR,HNRNPR,HNRNPR	1:23636275-23670853	Seto_10_1	Seto_10_2	OK	157.871	181.598	0.201997	0.373806	0.70145	0.795074	no
XLOC_001468	XLOC_001468	NM_001077195,NM_030634	ZNF436,ZNF436	1:23685868-23698400	Seto_10_1	Seto_10_2	OK	3.52901	2.28025	-0.630071	-0.828324	0.38445	0.53268	no
XLOC_001469	XLOC_001469	NM_003196	TCEA3	1:23707554-23751261	Seto_10_1	Seto_10_2	OK	6.30639	2.31383	-1.44653	-1.52059	0.0442	0.0944652	no
XLOC_001470	XLOC_001470	NM_001143778,NM_017707	ASAP3,ASAP3	1:23755055-23810750	Seto_10_1	Seto_10_2	OK	4.77812	2.52444	-0.92048	-1.24026	0.1997	0.343649	no
XLOC_001471	XLOC_001471	NM_004091	E2F2	1:23832335-23857712	Seto_10_1	Seto_10_2	OK	4.68829	2.89027	-0.697855	-0.938049	0.3313	0.483895	no
XLOC_001472	XLOC_001472	NM_002167	ID3	1:23884420-23886285	Seto_10_1	Seto_10_2	OK	11.9783	8.54285	-0.487635	-1.38047	0.5043	0.638012	no
XLOC_001473	XLOC_001473	NR_038280	LOC100506963	1:24069855-24104787	Seto_10_1	Seto_10_2	OK	9.26747	3.6188	-1.35667	-0.465282	0.69455	0.789331	no
XLOC_001474	XLOC_001474	NM_000403,NM_001008216,NM_001127621	GALE,GALE,GALE	1:24117337-24127304	Seto_10_1	Seto_10_2	OK	18.8232	3.91491	-2.26546	-2.73919	0.01135	0.090449	no
XLOC_001475	XLOC_001475	NM_000191,NM_001166059	HMGCL,HMGCL	1:24128366-24151949	Seto_10_1	Seto_10_2	OK	6.67318	1.91072	-1.80426	-2.28814	0.02745	0.0944652	no
XLOC_001476	XLOC_001476	NM_000147	FUCA1	1:24171571-24194859	Seto_10_1	Seto_10_2	OK	3.74792	2.77129	-0.435535	-0.595201	0.54215	0.669154	no
XLOC_001477	XLOC_001477	NM_001841	CNR2	1:24200459-24239817	Seto_10_1	Seto_10_2	NOTEST	0	0.437759	inf	0	1	1	no
XLOC_001478	XLOC_001478	NM_001191005,NM_001191006,NM_001191007,NM_001191009,NM_006625,NM_054016	SRSF10,SRSF10,SRSF10,SRSF10,SRSF10,SRSF10	1:24292936-24306953	Seto_10_1	Seto_10_2	OK	3.41143	3.0945	-0.140669	-0.195373	0.84	0.891697	no
XLOC_001479	XLOC_001479	NM_152372	MYOM3	1:24382530-24438665	Seto_10_1	Seto_10_2	OK	0.0352943	3.27413	6.53553	1.20394	0.0871	0.163051	no
XLOC_001480	XLOC_001480	NM_021258	IL22RA1	1:24446260-24469775	Seto_10_1	Seto_10_2	OK	0.619811	0.291807	-1.08681	-1.1672	0.3322	0.484816	no
XLOC_001481	XLOC_001481	NM_170743,NM_173064,NM_173065	IL28RA,IL28RA,IL28RA	1:24480646-24513765	Seto_10_1	Seto_10_2	OK	0.310883	0.972866	1.64587	1.51886	0.1247	0.226388	no
XLOC_001482	XLOC_001482	NM_001199012,NM_001199013,NM_001199014,NM_178122	C1orf201,C1orf201,C1orf201,C1orf201	1:24645811-24741767	Seto_10_1	Seto_10_2	OK	4.20916	1.72866	-1.28388	-1.20966	0.20215	0.347143	no
XLOC_001483	XLOC_001483	NR_045407,NR_045408,NR_045409	RCAN3AS,RCAN3AS,RCAN3AS	1:24822822-24863682	Seto_10_1	Seto_10_2	NOTEST	0	0	0	0	1	1	no
XLOC_001484	XLOC_001484	NM_001031680,NM_004350	RUNX3,RUNX3	1:25226001-25291501	Seto_10_1	Seto_10_2	OK	2.20145	1.90149	-0.211323	-0.288585	0.77105	0.844725	no
XLOC_001485	XLOC_001485	NM_015484,NM_207170	SYF2,SYF2	1:25548766-25559013	Seto_10_1	Seto_10_2	OK	24.2098	25.3257	0.0650132	0.113879	0.90785	0.937383	no
XLOC_001486	XLOC_001486	NM_020317	C1orf63	1:25568447-25574189	Seto_10_1	Seto_10_2	OK	21.8318	23.2333	0.0897641	0.141653	0.8805	0.919062	no
XLOC_001487	XLOC_001487	NM_016124	RHD	1:25598980-25664323	Seto_10_1	Seto_10_2	OK	1.38191	1.36921	-0.0133115	-0.0130039	0.99065	0.99181	no
XLOC_001488	XLOC_001488	-		1:25598980-25664323	Seto_10_1	Seto_10_2	OK	1.50748	1.12417	-0.423276	-0.428213	0.8447	0.894892	no
XLOC_001489	XLOC_001489	NM_020485,NM_138616,NM_138617,NM_138618	RHCE,RHCE,RHCE,RHCE	1:25664788-25747363	Seto_10_1	Seto_10_2	OK	0.323736	0.539027	0.73554	0.0881659	0.73785	0.82112	no
XLOC_001490	XLOC_001490	NR_024498	LOC646471	1:26146396-26159635	Seto_10_1	Seto_10_2	OK	0.671877	0.346401	-0.955754	-0.368302	0.7602	0.836929	no
XLOC_001491	XLOC_001491	NM_024037	C1orf135	1:26160176-26185848	Seto_10_1	Seto_10_2	OK	5.42276	1.85165	-1.55021	-2.19531	0.02945	0.0944652	no
XLOC_001492	XLOC_001492	NM_178422	PAQR7	1:26187430-26202052	Seto_10_1	Seto_10_2	OK	10.4743	1.9294	-2.44063	-5.10329	0.0066	0.0742913	no
XLOC_001493	XLOC_001493	NM_001145454,NM_005563,NM_203399,NM_203401	STMN1,STMN1,STMN1,STMN1	1:26210492-26233368	Seto_10_1	Seto_10_2	OK	159.266	85.5617	-0.896403	-1.64287	0.09915	0.183902	no
XLOC_001494	XLOC_001494	NM_000437	PAFAH2	1:26286257-26324648	Seto_10_1	Seto_10_2	OK	3.9187	1.67993	-1.22198	-1.72404	0.0801	0.150869	no
XLOC_001495	XLOC_001495	NM_001004434,NM_032513	SLC30A2,SLC30A2	1:26364513-26372604	Seto_10_1	Seto_10_2	OK	0	0.908721	inf	nan	5e-05	0.0227641	yes
XLOC_001496	XLOC_001496	NM_032588	TRIM63	1:26377795-26394125	Seto_10_1	Seto_10_2	NOTEST	0	0.20827	inf	0	1	1	no
XLOC_001497	XLOC_001497	NM_001077262,NM_145345,NM_183008	UBXN11,UBXN11,UBXN11	1:26608772-26647014	Seto_10_1	Seto_10_2	OK	9.00741	3.97874	-1.1788	-2.04236	0.08635	0.161793	no
XLOC_001498	XLOC_001498	NM_001039775	AIM1L	1:26647838-26680621	Seto_10_1	Seto_10_2	OK	0.0570175	0.523332	3.19825	2.0588	0.0969	0.179919	no
XLOC_001499	XLOC_001499	NM_001114759,NM_173574	ZNF683,ZNF683	1:26688124-26699266	Seto_10_1	Seto_10_2	NOTEST	0	0.317101	inf	0	1	1	no
XLOC_001500	XLOC_001500	NM_018066	GPN2	1:27205191-27216869	Seto_10_1	Seto_10_2	OK	6.7061	3.44678	-0.960224	-1.34467	0.17535	0.307547	no
XLOC_001501	XLOC_001501	NM_022078	GPATCH3	1:27216978-27226962	Seto_10_1	Seto_10_2	OK	7.03592	1.24987	-2.49296	-3.96867	0.00545	0.0688632	no
XLOC_001502	XLOC_001502	NM_021969	NR0B2	1:27237974-27240567	Seto_10_1	Seto_10_2	NOTEST	0.0503926	0.260991	2.37272	0	1	1	no
XLOC_001503	XLOC_001503	NM_152365	C1orf172	1:27276046-27286901	Seto_10_1	Seto_10_2	NOTEST	0.0627027	0.274693	2.13122	0	1	1	no
XLOC_001504	XLOC_001504	NM_052943	FAM46B	1:27331510-27339333	Seto_10_1	Seto_10_2	OK	1.36342	0.763479	-0.836571	-1.42731	0.3915	0.539604	no
XLOC_001505	XLOC_001505	NM_003047	SLC9A1	1:27424572-27481621	Seto_10_1	Seto_10_2	OK	7.55402	2.7168	-1.47534	-1.50752	0.10455	0.192553	no
XLOC_001506	XLOC_001506	NM_004672	MAP3K6	1:27681669-27693653	Seto_10_1	Seto_10_2	OK	2.4347	3.52517	0.53395	0.659699	0.52085	0.652066	no
XLOC_001507	XLOC_001507	NM_003665,NM_173452	FCN3,FCN3	1:27695025-27701315	Seto_10_1	Seto_10_2	OK	0.134199	0.807721	2.58949	1.11549	0.24095	0.397751	no
XLOC_001508	XLOC_001508	NM_207397	CD164L2	1:27705595-27709805	Seto_10_1	Seto_10_2	OK	0.0462197	1.77139	5.26023	2.16624	0.2261	0.379206	no
XLOC_001509	XLOC_001509	NM_001201404,NM_006990	WASF2,WASF2	1:27730733-27816678	Seto_10_1	Seto_10_2	OK	31.8487	7.00104	-2.18559	-3.81771	0.00025	0.0333054	yes
XLOC_001510	XLOC_001510	NM_001029882	AHDC1	1:27860610-27931147	Seto_10_1	Seto_10_2	OK	5.19294	6.03171	0.216015	0.228766	0.79305	0.859782	no
XLOC_001511	XLOC_001511	NM_001042729,NM_001042747,NM_005248	FGR,FGR,FGR	1:27938800-27961727	Seto_10_1	Seto_10_2	OK	0.0361732	1.05312	4.8636	1.81617	0.08625	0.161613	no
XLOC_001512	XLOC_001512	NM_002038,NM_022872,NM_022873	IFI6,IFI6,IFI6	1:27992571-27998724	Seto_10_1	Seto_10_2	OK	9.91638	12.8293	0.371557	0.487269	0.61725	0.730145	no
XLOC_001513	XLOC_001513	NM_002946	RPA2	1:28218048-28241236	Seto_10_1	Seto_10_2	OK	47.1794	28.0358	-0.750886	-1.19245	0.18535	0.322604	no
XLOC_001514	XLOC_001514	NM_001990	EYA3	1:28296745-28415152	Seto_10_1	Seto_10_2	OK	10.5331	5.61369	-0.907908	-1.56791	0.116	0.212191	no
XLOC_001515	XLOC_001515	NM_000952,NM_001164721,NM_001164722,NM_001164723	PTAFR,PTAFR,PTAFR,PTAFR	1:28473676-28520447	Seto_10_1	Seto_10_2	NOTEST	0.0542758	0.301889	2.47564	0	1	1	no
XLOC_001516	XLOC_001516	NM_014280	DNAJC8	1:28526789-28559542	Seto_10_1	Seto_10_2	OK	51.3657	42.9313	-0.258774	-0.339627	0.6317	0.740804	no
XLOC_001517	XLOC_001517	NR_002987,NR_003035,NR_024127	SNORA61,SNORA16A,SNHG12	1:28879528-28908366	Seto_10_1	Seto_10_2	OK	24.1273	17.1014	-0.49655	-0.39285	0.66445	0.766114	no
XLOC_001518	XLOC_001518	NR_003077	SNORD99	1:28879528-28908366	Seto_10_1	Seto_10_2	NOTEST	0	0	0	0	1	1	no
XLOC_001519	XLOC_001519	NR_002976	SNORA44	1:28879528-28908366	Seto_10_1	Seto_10_2	OK	18.3143	0	#NAME?	nan	0.1447	0.259524	no
XLOC_001520	XLOC_001520	NM_001135218,NM_005644	TAF12,TAF12	1:28929608-28969604	Seto_10_1	Seto_10_2	OK	50.5903	40.4783	-0.321714	-0.564934	0.5664	0.689313	no
XLOC_001521	XLOC_001521	NM_001003682,NM_001171868	TMEM200B,TMEM200B	1:29213602-29450421	Seto_10_1	Seto_10_2	OK	1.88489	1.47111	-0.357568	-0.188537	0.86175	0.906308	no
XLOC_001522	XLOC_001522	NM_005626	SRSF4	1:29473997-29508637	Seto_10_1	Seto_10_2	OK	29.4553	15.885	-0.890865	-1.55504	0.1115	0.204521	no
XLOC_001523	XLOC_001523	NM_001024732,NM_016011	MECR,MECR	1:29519384-29557574	Seto_10_1	Seto_10_2	OK	2.59328	0.658444	-1.97765	-2.35657	0.0248	0.0944652	no
XLOC_001524	XLOC_001524	NM_002379	MATN1	1:31184123-31199593	Seto_10_1	Seto_10_2	NOTEST	0.0423005	0.226024	2.41773	0	1	1	no
XLOC_001525	XLOC_001525	NM_006762	LAPTM5	1:31205314-31230683	Seto_10_1	Seto_10_2	OK	1.72644	0.542641	-1.66973	-1.64484	0.11705	0.213998	no
XLOC_001526	XLOC_001526	NR_039616	MIR4420	1:31205314-31230683	Seto_10_1	Seto_10_2	NOTEST	0	0	0	0	1	1	no
XLOC_001527	XLOC_001527	NM_014654	SDC3	1:31342312-31381480	Seto_10_1	Seto_10_2	OK	2.88617	1.951	-0.564947	-1.01595	0.40645	0.551803	no
XLOC_001528	XLOC_001528	NM_001020658,NM_014676	PUM1,PUM1	1:31404056-31538564	Seto_10_1	Seto_10_2	OK	34.7632	24.9978	-0.475757	-0.844059	0.391	0.539085	no
XLOC_001529	XLOC_001529	NR_004054	SNORD103A	1:31404056-31538564	Seto_10_1	Seto_10_2	NOTEST	0	0	0	0	1	1	no
XLOC_001530	XLOC_001530	NR_003066	SNORD85	1:31404056-31538564	Seto_10_1	Seto_10_2	NOTEST	0	0	0	0	1	1	no
XLOC_001531	XLOC_001531	NM_024522	NKAIN1	1:31652591-31712734	Seto_10_1	Seto_10_2	NOTEST	0.243843	0.0631513	-1.94907	0	1	1	no
XLOC_001532	XLOC_001532	NM_004814	SNRNP40	1:31732414-31769650	Seto_10_1	Seto_10_2	OK	64.0809	29.3708	-1.12551	-1.97747	0.0473	0.0944652	no
XLOC_001533	XLOC_001533	NM_004102	FABP3	1:31838099-31845923	Seto_10_1	Seto_10_2	OK	0.926067	0.714996	-0.373181	-0.437838	0.66185	0.763964	no
XLOC_001534	XLOC_001534	NM_012392	PEF1	1:32095462-32110838	Seto_10_1	Seto_10_2	OK	22.8001	3.55051	-2.68294	-3.96284	0.0006	0.0405756	yes
XLOC_001535	XLOC_001535	NM_001856	COL16A1	1:32117847-32169768	Seto_10_1	Seto_10_2	OK	1.86992	6.88724	1.88095	3.09197	0.01755	0.0944652	no
XLOC_001536	XLOC_001536	NM_001703	BAI2	1:32192717-32229648	Seto_10_1	Seto_10_2	OK	0.389428	2.6697	2.77725	3.60119	0.00585	0.0712588	no
XLOC_001537	XLOC_001537	NR_036216	MIR4254	1:32192717-32229648	Seto_10_1	Seto_10_2	NOTEST	0	0	0	0	1	1	no
XLOC_001538	XLOC_001538	NM_144569	SPOCD1	1:32256024-32281580	Seto_10_1	Seto_10_2	OK	0.328104	0.883514	1.4291	1.33798	0.19125	0.331321	no
XLOC_001539	XLOC_001539	NM_001195100,NM_001195101,NM_080391	PTP4A2,PTP4A2,PTP4A2	1:32371997-32403988	Seto_10_1	Seto_10_2	OK	216.357	175.612	-0.301017	-0.557129	0.5774	0.698865	no
XLOC_001540	XLOC_001540	NM_019118	TMEM234	1:32671235-32687926	Seto_10_1	Seto_10_2	OK	2.77392	0.258552	-3.4234	-1.07094	0.28575	0.43843	no
XLOC_001541	XLOC_001541	NR_026850	MTMR9LP	1:32697260-32707311	Seto_10_1	Seto_10_2	NOTEST	0.216654	0.54178	1.32231	0	1	1	no
XLOC_001542	XLOC_001542	NM_023009	MARCKSL1	1:32799429-32801840	Seto_10_1	Seto_10_2	OK	59.5157	24.7199	-1.2676	-2.08887	0.03245	0.0944652	no
XLOC_001543	XLOC_001543	NM_001167676	LOC100128071	1:32826870-32827844	Seto_10_1	Seto_10_2	OK	0.355285	2.90788	3.03292	3.53984	0.34115	0.492377	no
XLOC_001544	XLOC_001544	NM_001143888,NM_001143889,NM_001143890,NM_018045	BSDC1,BSDC1,BSDC1,BSDC1	1:32827861-32860062	Seto_10_1	Seto_10_2	OK	5.78401	2.77869	-1.05766	-1.50117	0.1333	0.24072	no
XLOC_001545	XLOC_001545	-		1:33074728-33077893	Seto_10_1	Seto_10_2	OK	13.6537	8.25437	-0.726059	-1.51964	0.3751	0.523832	no
XLOC_001546	XLOC_001546	NM_178547	ZBTB8OS	1:33086928-33116537	Seto_10_1	Seto_10_2	OK	37.6278	30.9913	-0.279935	-0.451022	0.6506	0.755961	no
XLOC_001547	XLOC_001547	NM_001161708,NM_030786	SYNC,SYNC	1:33116748-33168361	Seto_10_1	Seto_10_2	OK	8.68847	9.75512	0.167058	0.159832	0.86835	0.910602	no
XLOC_001548	XLOC_001548	NM_003680	YARS	1:33240651-33324480	Seto_10_1	Seto_10_2	OK	89.5412	40.2292	-1.15431	-2.00943	0.0526	0.101064	no
XLOC_001549	XLOC_001549	NM_001171940,NM_001171941,NM_153756	FNDC5,FNDC5,FNDC5	1:33327848-33338082	Seto_10_1	Seto_10_2	NOTEST	0.377032	0.161594	-1.22231	0	1	1	no
XLOC_001550	XLOC_001550	NM_033504	TMEM54	1:33352097-33366953	Seto_10_1	Seto_10_2	OK	33.2762	6.66852	-2.31905	-3.09191	0.00585	0.0712588	no
XLOC_001551	XLOC_001551	NM_001127361,NM_153341	RNF19B,RNF19B	1:33399647-33430286	Seto_10_1	Seto_10_2	OK	10.794	5.46393	-0.982224	-1.52267	0.12335	0.224134	no
XLOC_001552	XLOC_001552	NM_001199199,NM_001625,NM_013411	AK2,AK2,AK2	1:33472818-33502512	Seto_10_1	Seto_10_2	OK	61.3233	32.9898	-0.894418	-1.60441	0.1051	0.193463	no
XLOC_001553	XLOC_001553	NM_018207	TRIM62	1:33610077-33647671	Seto_10_1	Seto_10_2	OK	2.38663	1.07202	-1.15464	-1.58212	0.11325	0.207503	no
XLOC_001554	XLOC_001554	NM_004427,NM_198040	PHC2,PHC2	1:33789223-33896680	Seto_10_1	Seto_10_2	OK	39.9158	12.4649	-1.67909	-1.81447	0.07125	0.134855	no
XLOC_001555	XLOC_001555	NM_052896	CSMD2	1:33979608-34631443	Seto_10_1	Seto_10_2	NOTEST	0.0865384	0.0724911	-0.255537	0	1	1	no
XLOC_001556	XLOC_001556	NM_001164824,NM_001164825,NM_138428	C1orf212,C1orf212,C1orf212	1:35315962-35325417	Seto_10_1	Seto_10_2	OK	3.13383	1.53644	-1.02834	-1.5181	0.12425	0.225625	no
XLOC_001557	XLOC_001557	NM_001080418	DLGAP3	1:35331036-35370984	Seto_10_1	Seto_10_2	OK	0.22422	0.653958	1.54428	1.20799	0.24055	0.397211	no
XLOC_001558	XLOC_001558	NR_037869	LOC653160	1:35441299-35444307	Seto_10_1	Seto_10_2	NOTEST	0.157122	0.519444	1.72508	0	1	1	no
XLOC_001559	XLOC_001559	NM_001195156	ZMYM6NB	1:35447126-35450948	Seto_10_1	Seto_10_2	OK	15.6863	14.5983	-0.1037	-0.203582	0.87895	0.91811	no
XLOC_001560	XLOC_001560	NM_007167	ZMYM6	1:35451649-35513207	Seto_10_1	Seto_10_2	OK	7.14944	5.2562	-0.443809	-0.683865	0.47965	0.616969	no
XLOC_001561	XLOC_001561	NM_005066	SFPQ	1:35641995-35658743	Seto_10_1	Seto_10_2	OK	172.641	117.564	-0.554333	-0.983892	0.33105	0.483637	no
XLOC_001562	XLOC_001562	NM_024874	KIAA0319L	1:35899090-36023037	Seto_10_1	Seto_10_2	OK	13.0166	7.26459	-0.841403	-1.21139	0.21415	0.363689	no
XLOC_001563	XLOC_001563	NM_001199779,NM_001199780,NM_002794	PSMB2,PSMB2,PSMB2	1:36064693-36107445	Seto_10_1	Seto_10_2	OK	64.0445	29.7402	-1.10666	-2.00782	0.0444	0.0944652	no
XLOC_001564	XLOC_001564	NM_152374	C1orf216	1:36179476-36235594	Seto_10_1	Seto_10_2	OK	14.7446	8.92152	-0.724824	-0.439516	0.7259	0.813024	no
XLOC_001565	XLOC_001565	NM_001190481,NM_022111	CLSPN,CLSPN	1:36179476-36235594	Seto_10_1	Seto_10_2	OK	38.2529	31.2199	-0.293104	-0.514383	0.59735	0.714855	no
XLOC_001566	XLOC_001566	NM_005202	COL8A2	1:36560843-36565850	Seto_10_1	Seto_10_2	OK	0.203574	1.25799	2.6275	3.74242	0.04425	0.0944652	no
XLOC_001567	XLOC_001567	NM_001270894,NM_001270895,NM_001270896,NM_001270897,NM_014408	,,,,TRAPPC3	1:36602169-36621654	Seto_10_1	Seto_10_2	OK	16.9105	12.588	-0.425865	-0.735987	0.50705	0.640721	no
XLOC_001568	XLOC_001568	NM_018166	FAM176B	1:36771993-36789755	Seto_10_1	Seto_10_2	OK	11.8703	3.215	-1.88446	-1.39181	0.1719	0.302378	no
XLOC_001569	XLOC_001569	NM_032017	STK40	1:36805105-36851501	Seto_10_1	Seto_10_2	OK	24.6057	8.96517	-1.45659	-2.37152	0.01785	0.0944652	no
XLOC_001570	XLOC_001570	-		1:36856063-36857978	Seto_10_1	Seto_10_2	OK	1.34569	0.427101	-1.6557	-1.39441	0.22735	0.380867	no
XLOC_001571	XLOC_001571	NM_032881	LSM10	1:36859030-36863493	Seto_10_1	Seto_10_2	OK	20.0197	15.9582	-0.327121	-0.726951	0.62925	0.739393	no
XLOC_001572	XLOC_001572	NM_145047,NM_206837	OSCP1,OSCP1	1:36883435-36916086	Seto_10_1	Seto_10_2	OK	3.31192	1.78027	-0.89557	-1.15024	0.24555	0.402964	no
XLOC_001573	XLOC_001573	NM_031280	MRPS15	1:36921361-36930040	Seto_10_1	Seto_10_2	OK	73.6381	22.0188	-1.74172	-2.68812	0.00505	0.0688632	no
XLOC_001574	XLOC_001574	NM_000760,NM_156039,NM_172313	CSF3R,CSF3R,CSF3R	1:36931643-36948915	Seto_10_1	Seto_10_2	OK	0	1.00451	inf	nan	5e-05	0.0227641	yes
XLOC_001575	XLOC_001575	NM_000831	GRIK3	1:37261127-37499844	Seto_10_1	Seto_10_2	NOTEST	0.0194453	0.240765	3.63013	0	1	1	no
XLOC_001576	XLOC_001576	NR_038842	LOC728431	1:37920479-37940044	Seto_10_1	Seto_10_2	NOTEST	0.332673	0	#NAME?	0	1	1	no
XLOC_001577	XLOC_001577	NM_001270875,NM_001270876,NM_022756	,,MEAF6	1:37955560-37980420	Seto_10_1	Seto_10_2	OK	11.4548	12.3139	0.104333	0.177058	0.8587	0.904203	no
XLOC_001578	XLOC_001578	NR_049844		1:37955560-37980420	Seto_10_1	Seto_10_2	NOTEST	0	0	0	0	1	1	no
XLOC_001579	XLOC_001579	NM_024700	SNIP1	1:37999991-38019945	Seto_10_1	Seto_10_2	OK	11.449	7.18319	-0.672519	-0.975881	0.3183	0.471302	no
XLOC_001580	XLOC_001580	NM_013285	GNL2	1:38022519-38061586	Seto_10_1	Seto_10_2	OK	57.4091	69.4656	0.275019	0.509489	0.60245	0.71859	no
XLOC_001581	XLOC_001581	NM_001038633,NM_001242908,NM_001242909,NM_001242910	RSPO1,RSPO1,RSPO1,RSPO1	1:38076950-38100595	Seto_10_1	Seto_10_2	NOTEST	0.0454907	0.0193263	-1.235	0	1	1	no
XLOC_001582	XLOC_001582	NM_017850	C1orf109	1:38147239-38157404	Seto_10_1	Seto_10_2	OK	14.2256	11.2931	-0.333052	-0.558636	0.61305	0.726626	no
XLOC_001583	XLOC_001583	NM_001099439,NM_173641	EPHA10,EPHA10	1:38181645-38230824	Seto_10_1	Seto_10_2	OK	0.299338	1.21156	2.01701	2.23076	0.0581	0.111232	no
XLOC_001584	XLOC_001584	NM_024640	YRDC	1:38267306-38275128	Seto_10_1	Seto_10_2	OK	13.3614	10.2756	-0.378849	-0.765842	0.63875	0.746459	no
XLOC_001585	XLOC_001585	NM_005955	MTF1	1:38275238-38325292	Seto_10_1	Seto_10_2	OK	4.4499	3.61439	-0.300019	-0.497138	0.61855	0.731146	no
XLOC_001586	XLOC_001586	NM_005540	INPP5B	1:38326202-38412773	Seto_10_1	Seto_10_2	OK	4.50736	2.71878	-0.729325	-0.925798	0.328	0.480601	no
XLOC_001587	XLOC_001587	NM_006802	SF3A3	1:38422651-38455761	Seto_10_1	Seto_10_2	OK	72.1807	60.9135	-0.244852	-0.379394	0.6422	0.749317	no
XLOC_001588	XLOC_001588	NM_001243878,NM_004468	FHL3,FHL3	1:38462441-38471187	Seto_10_1	Seto_10_2	OK	5.7939	5.22811	-0.148246	-0.207814	0.8729	0.913782	no
XLOC_001589	XLOC_001589	NM_002699	POU3F1	1:38509522-38512450	Seto_10_1	Seto_10_2	OK	0.102317	1.29888	3.66615	3.75333	0.21585	0.365816	no
XLOC_001590	XLOC_001590	NR_038928	LOC339442	1:38674705-38680439	Seto_10_1	Seto_10_2	NOTEST	0.0412655	0.161365	1.96732	0	1	1	no
XLOC_001591	XLOC_001591	NM_022157	RRAGC	1:39303757-39325569	Seto_10_1	Seto_10_2	OK	21.1868	31.4467	0.569739	1.00706	0.3108	0.463297	no
XLOC_001592	XLOC_001592	NM_012333,NM_030772	MYCBP,GJA9	1:39327654-39347993	Seto_10_1	Seto_10_2	OK	22.84	16.2697	-0.489376	-0.903233	0.4	0.545837	no
XLOC_001593	XLOC_001593	NM_017821	RHBDL2	1:39351478-39407456	Seto_10_1	Seto_10_2	NOTEST	0.279441	0	#NAME?	0	1	1	no
XLOC_001594	XLOC_001594	NR_003929	PPIEL	1:39957317-40025370	Seto_10_1	Seto_10_2	OK	1.81715	0.497159	-1.8699	-1.56295	0.1228	0.223224	no
XLOC_001595	XLOC_001595	NM_001135653,NM_001135654,NM_003819	PABPC4,PABPC4,PABPC4	1:40026483-40042521	Seto_10_1	Seto_10_2	OK	184.381	124.913	-0.561761	-1.04162	0.29715	0.449327	no
XLOC_001596	XLOC_001596	NR_002983	SNORA55	1:40026483-40042521	Seto_10_1	Seto_10_2	NOTEST	0	0	0	0	1	1	no
XLOC_001597	XLOC_001597	NM_014571	HEYL	1:40089102-40105348	Seto_10_1	Seto_10_2	OK	0.82327	1.1162	0.439158	0.315742	0.72505	0.812454	no
XLOC_001598	XLOC_001598	NM_032526	NT5C1A	1:40124792-40137710	Seto_10_1	Seto_10_2	NOTEST	0.227849	0	#NAME?	0	1	1	no
XLOC_001599	XLOC_001599	NM_016257	HPCAL4	1:40144644-40157089	Seto_10_1	Seto_10_2	OK	0.33073	0.642298	0.957589	1.07755	0.2937	0.446036	no
XLOC_001600	XLOC_001600	NM_001720	BMP8B	1:40204516-40254533	Seto_10_1	Seto_10_2	OK	0.303212	0.565424	0.899004	0.482137	0.69065	0.786599	no
XLOC_001601	XLOC_001601	NM_022120	OXCT2	1:40204516-40254533	Seto_10_1	Seto_10_2	OK	0.498735	1.54411	1.63043	0.58141	0.57315	0.695153	no
XLOC_001602	XLOC_001602	NM_017646	TRIT1	1:40306555-40349177	Seto_10_1	Seto_10_2	OK	7.19539	4.09179	-0.81434	-1.22915	0.20885	0.356511	no
XLOC_001603	XLOC_001603	NM_001033081,NM_001033082,NM_005376	MYCL1,MYCL1,MYCL1	1:40361095-40367687	Seto_10_1	Seto_10_2	OK	0.381112	0.823758	1.11201	0.954048	0.33665	0.488149	no
XLOC_001604	XLOC_001604	NM_000310,NM_001142604	PPT1,PPT1	1:40506254-40563142	Seto_10_1	Seto_10_2	OK	36.4331	12.4124	-1.55347	-1.30633	0.1962	0.338588	no
XLOC_001605	XLOC_001605	NM_001852	COL9A2	1:40766162-40782939	Seto_10_1	Seto_10_2	NOTEST	0	0.192719	inf	0	1	1	no
XLOC_001606	XLOC_001606	NM_198494	ZNF642	1:40943242-40974368	Seto_10_1	Seto_10_2	OK	5.31142	3.93254	-0.433638	-0.309786	0.8206	0.878999	no
XLOC_001607	XLOC_001607	NM_014747	RIMS3	1:41086351-41131324	Seto_10_1	Seto_10_2	OK	3.01469	3.37167	0.161452	0.0741715	0.93525	0.954366	no
XLOC_001608	XLOC_001608	NR_024567	LOC100130557	1:41154751-41237275	Seto_10_1	Seto_10_2	OK	0.729547	0.580357	-0.330061	-0.10643	0.8993	0.931522	no
XLOC_001609	XLOC_001609	NM_133467	CITED4	1:41326727-41328018	Seto_10_1	Seto_10_2	OK	13.1808	4.66987	-1.49698	-8.23187	0.1401	0.251964	no
XLOC_001610	XLOC_001610	NM_001168247,NM_144990	SLFNL1,SLFNL1	1:41480261-41707815	Seto_10_1	Seto_10_2	NOTEST	0.281946	0.18611	-0.599262	0	1	1	no
XLOC_001611	XLOC_001611	NM_001031694,NM_001172218,NM_001172219,NM_001172220,NM_001172221,NM_001172222,NM_012236	SCMH1,SCMH1,SCMH1,SCMH1,SCMH1,SCMH1,SCMH1	1:41480261-41707815	Seto_10_1	Seto_10_2	OK	13.2359	5.90188	-1.16521	-1.79633	0.08895	0.165887	no
XLOC_001612	XLOC_001612	NM_001956	EDN2	1:41944445-41950344	Seto_10_1	Seto_10_2	NOTEST	0	0.0380142	inf	0	1	1	no
XLOC_001613	XLOC_001613	NM_001127714,NM_024503	HIVEP3,HIVEP3	1:41972035-42501596	Seto_10_1	Seto_10_2	OK	2.80694	1.55314	-0.853808	-0.940194	0.3581	0.507988	no
XLOC_001614	XLOC_001614	NM_033553	GUCA2A	1:42628361-42630395	Seto_10_1	Seto_10_2	NOTEST	0	0	0	0	1	1	no
XLOC_001615	XLOC_001615	NM_001198850,NM_001198851,NM_001198852,NM_014947	FOXJ3,FOXJ3,FOXJ3,FOXJ3	1:42642027-42801548	Seto_10_1	Seto_10_2	OK	18.886	11.2196	-0.751288	-1.3287	0.1799	0.314437	no
XLOC_001616	XLOC_001616	NM_001146192,NM_032257	ZMYND12,ZMYND12	1:42896000-42921938	Seto_10_1	Seto_10_2	NOTEST	0.0918673	0.019522	-2.23445	0	1	1	no
XLOC_001617	XLOC_001617	NM_001123395,NM_001185117,NM_148960	CLDN19,CLDN19,CLDN19	1:43198763-43205925	Seto_10_1	Seto_10_2	OK	0.0816536	1.38645	4.08574	2.02947	0.0684	0.129717	no
XLOC_001618	XLOC_001618	NM_001146289,NM_001243246,NM_022356	LEPRE1,LEPRE1,LEPRE1	1:43210890-43232755	Seto_10_1	Seto_10_2	OK	8.33482	4.16095	-1.00224	-1.52399	0.13255	0.239469	no
XLOC_001619	XLOC_001619	NM_199342	CCDC23	1:43272722-43310660	Seto_10_1	Seto_10_2	OK	27.7165	28.3329	0.031735	0.0405939	0.9624	0.971988	no
XLOC_001620	XLOC_001620	NM_006516	SLC2A1	1:43391045-43449029	Seto_10_1	Seto_10_2	OK	11.7733	3.25292	-1.85571	-3.93081	0.00675	0.0742913	no
XLOC_001621	XLOC_001621	NM_001159936,NM_006824	EBNA1BP2,EBNA1BP2	1:43629844-43720119	Seto_10_1	Seto_10_2	OK	227.152	179.896	-0.336496	-0.43891	0.53485	0.663324	no
XLOC_001622	XLOC_001622	NM_001164829,NM_182517	C1orf210,C1orf210	1:43747556-43751288	Seto_10_1	Seto_10_2	OK	0	0.524319	inf	nan	0.02265	0.0944652	no
XLOC_001623	XLOC_001623	NM_001256399,NM_001256401,NM_001256402,NM_022821	ELOVL1,ELOVL1,ELOVL1,ELOVL1	1:43829067-43833745	Seto_10_1	Seto_10_2	OK	47.268	16.8936	-1.48439	-2.37747	0.0178	0.0944652	no
XLOC_001624	XLOC_001624	NM_052877,NM_201542	MED8,MED8	1:43849462-43855545	Seto_10_1	Seto_10_2	OK	22.5373	11.8846	-0.923227	-1.47491	0.13505	0.243621	no
XLOC_001625	XLOC_001625	NM_001190880,NM_001243526,NM_031207	HYI,HYI,HYI	1:43855555-43920244	Seto_10_1	Seto_10_2	OK	14.5034	6.18494	-1.22956	-0.887179	0.3931	0.541392	no
XLOC_001626	XLOC_001626	NR_033827	LOC100132774	1:44115753-44173012	Seto_10_1	Seto_10_2	OK	1.62183	0.678045	-1.25817	-0.371991	0.75755	0.835149	no
XLOC_001627	XLOC_001627	NM_001024845,NM_001261380,NM_006934,NM_201649	SLC6A9,,SLC6A9,SLC6A9	1:44457279-44497164	Seto_10_1	Seto_10_2	OK	1.97354	1.9766	0.00223805	0.00249786	0.99755	0.997724	no
XLOC_001628	XLOC_001628	NM_024066	ERI3	1:44686741-44820958	Seto_10_1	Seto_10_2	OK	27.1729	10.0389	-1.43657	-2.14837	0.0309	0.0944652	no
XLOC_001629	XLOC_001629	NM_024587	TMEM53	1:45119500-45140099	Seto_10_1	Seto_10_2	OK	1.20125	0.859069	-0.483694	-0.814726	0.69665	0.791047	no
XLOC_001630	XLOC_001630	NM_153274	BEST4	1:45249256-45253426	Seto_10_1	Seto_10_2	NOTEST	0.0329778	0.0259079	-0.348103	0	1	1	no
XLOC_001631	XLOC_001631	NM_001013632	TCTEX1D4	1:45266035-45272957	Seto_10_1	Seto_10_2	OK	0.917886	1.12223	0.289981	0.16253	0.8761	0.915968	no
XLOC_001632	XLOC_001632	NM_001166292,NM_003738	PTCH2,PTCH2	1:45285515-45308616	Seto_10_1	Seto_10_2	OK	0.529304	1.23588	1.22337	1.22837	0.26515	0.418685	no
XLOC_001633	XLOC_001633	NM_001166588,NM_001261418,NM_020365	EIF2B3,,EIF2B3	1:45316193-45452394	Seto_10_1	Seto_10_2	OK	13.4586	9.2942	-0.534121	-0.731238	0.42755	0.571004	no
XLOC_001634	XLOC_001634	NM_024602	HECTD3	1:45468216-45477027	Seto_10_1	Seto_10_2	OK	4.73022	1.57739	-1.58437	-2.02281	0.05765	0.110389	no
XLOC_001635	XLOC_001635	NM_020883	ZSWIM5	1:45482075-45672250	Seto_10_1	Seto_10_2	OK	0.428056	0.524674	0.293621	0.383603	0.7152	0.805106	no
XLOC_001636	XLOC_001636	NM_001048171,NM_001048172,NM_001048173,NM_001048174,NM_001128425,NM_012222	MUTYH,MUTYH,MUTYH,MUTYH,MUTYH,MUTYH	1:45794653-45956840	Seto_10_1	Seto_10_2	OK	4.89967	1.56935	-1.64252	-1.57321	0.2018	0.346631	no
XLOC_001637	XLOC_001637	NM_007170	TESK2	1:45794653-45956840	Seto_10_1	Seto_10_2	OK	1.92242	1.08477	-0.825535	-0.52763	0.6188	0.731352	no
XLOC_001638	XLOC_001638	NR_033296,NR_033297,NR_033298	CCDC163P,CCDC163P,CCDC163P	1:45959597-45988562	Seto_10_1	Seto_10_2	OK	2.58184	1.137	-1.18317	-0.44403	0.784	0.853482	no
XLOC_001639	XLOC_001639	NM_001202431,NM_002574,NM_181696,NM_181697	PRDX1,PRDX1,PRDX1,PRDX1	1:45959597-45988562	Seto_10_1	Seto_10_2	OK	186.378	104.408	-0.835993	-1.45599	0.13935	0.250717	no
XLOC_001640	XLOC_001640	NM_001114938,NM_001190182	CCDC17,CCDC17	1:46085715-46089731	Seto_10_1	Seto_10_2	OK	0.216425	0.730549	1.75511	1.21634	0.2492	0.405185	no
XLOC_001641	XLOC_001641	NM_021639	GPBP1L1	1:46092975-46153713	Seto_10_1	Seto_10_2	OK	53.7649	42.5769	-0.336593	-0.519781	0.5287	0.658598	no
XLOC_001642	XLOC_001642	NR_026768	RPS15AP10	1:46092975-46153713	Seto_10_1	Seto_10_2	OK	0.736382	0.605078	-0.283333	-0.0303078	0.44005	0.580964	no
XLOC_001643	XLOC_001643	NM_001145349,NM_005897	IPP,IPP	1:46153846-46216485	Seto_10_1	Seto_10_2	OK	4.41126	2.60939	-0.757477	-0.423922	0.6524	0.757419	no
XLOC_001644	XLOC_001644	NM_001114172,NM_003629	PIK3R3,PIK3R3	1:46505811-46598708	Seto_10_1	Seto_10_2	OK	5.18316	2.99882	-0.789438	-1.26046	0.2049	0.35099	no
XLOC_001645	XLOC_001645	NM_001243766,NM_017739	POMGNT1,POMGNT1	1:46654352-46686928	Seto_10_1	Seto_10_2	OK	18.6514	4.75893	-1.97057	-2.53494	0.00955	0.0793743	no
XLOC_001646	XLOC_001646	NM_006369	LRRC41	1:46713366-46769038	Seto_10_1	Seto_10_2	OK	9.86802	4.12297	-1.25908	-1.69159	0.20765	0.354838	no
XLOC_001647	XLOC_001647	NM_001097611	KNCN	1:47004367-47069966	Seto_10_1	Seto_10_2	NOTEST	0.0664281	0.35581	2.42124	0	1	1	no
XLOC_001648	XLOC_001648	NM_001135553,NM_003684,NM_198973	MKNK1,MKNK1,MKNK1	1:47004367-47069966	Seto_10_1	Seto_10_2	OK	4.18619	3.71526	-0.172177	-0.257525	0.80715	0.869932	no
XLOC_001649	XLOC_001649	NM_145279,NM_201403	MOB3C,MOB3C	1:47073386-47082563	Seto_10_1	Seto_10_2	OK	1.25754	1.32526	0.075675	0.0974616	0.92355	0.947027	no
XLOC_001650	XLOC_001650	NM_001042546,NM_001243728,NM_001256418,NM_022745	ATPAF1,ATPAF1,ATPAF1,ATPAF1	1:47098357-47134099	Seto_10_1	Seto_10_2	OK	7.07217	4.11226	-0.78222	-1.13516	0.24325	0.400491	no
XLOC_001651	XLOC_001651	NM_014774	KIAA0494	1:47139707-47184736	Seto_10_1	Seto_10_2	OK	21.9144	10.7605	-1.02614	-1.81911	0.06505	0.123854	no
XLOC_001652	XLOC_001652	NR_002788	CYP4Z2P	1:47308766-47366147	Seto_10_1	Seto_10_2	NOTEST	0	0	0	0	1	1	no
XLOC_001653	XLOC_001653	NM_000778	CYP4A11	1:47394845-47407156	Seto_10_1	Seto_10_2	NOTEST	0	0.0707058	inf	0	1	1	no
XLOC_001654	XLOC_001654	NM_005764	PDZK1IP1	1:47649260-47655771	Seto_10_1	Seto_10_2	NOTEST	0	0.0635097	inf	0	1	1	no
XLOC_001655	XLOC_001655	NM_003189	TAL1	1:47681962-47695443	Seto_10_1	Seto_10_2	NOTEST	0.0133178	0.485018	5.18661	0	1	1	no
XLOC_001656	XLOC_001656	NM_001048166,NM_003035	STIL,STIL	1:47715662-47779819	Seto_10_1	Seto_10_2	OK	18.6152	15.599	-0.255028	-0.463919	0.63305	0.741794	no
XLOC_001657	XLOC_001657	NR_026878	MGC12982	1:47897111-47900313	Seto_10_1	Seto_10_2	OK	1.8178	1.41988	-0.356427	-0.419742	0.67085	0.771261	no
XLOC_001658	XLOC_001658	NM_001194986	LOC388630	1:48226199-48462562	Seto_10_1	Seto_10_2	OK	0	0.545204	inf	nan	5e-05	0.0227641	yes
XLOC_001659	XLOC_001659	NR_026749	SKINTL	1:48567386-48648100	Seto_10_1	Seto_10_2	NOTEST	0	0	0	0	1	1	no
XLOC_001660	XLOC_001660	NM_019073	SPATA6	1:48761043-48937876	Seto_10_1	Seto_10_2	OK	4.19829	7.19757	0.777708	0.430916	0.51515	0.647615	no
XLOC_001661	XLOC_001661	NM_032785	AGBL4	1:48998526-50489626	Seto_10_1	Seto_10_2	NOTEST	0.0447644	0.0352329	-0.345427	0	1	1	no
XLOC_001662	XLOC_001662	NM_024603	BEND5	1:48998526-50489626	Seto_10_1	Seto_10_2	NOTEST	0	0.264554	inf	0	1	1	no
XLOC_001663	XLOC_001663	NM_032110	DMRTA2	1:50883222-50889119	Seto_10_1	Seto_10_2	OK	0.11043	2.8866	4.70817	2.04152	0.22685	0.380202	no
XLOC_001664	XLOC_001664	NM_007051	FAF1	1:50906307-51425936	Seto_10_1	Seto_10_2	OK	25.518	16.2542	-0.650703	-1.1415	0.25	0.40521	no
XLOC_001665	XLOC_001665	NM_001080494,NM_001144832	TTC39A,TTC39A	1:51752929-51810785	Seto_10_1	Seto_10_2	NOTEST	0.194617	0.371371	0.932226	0	1	1	no
XLOC_001666	XLOC_001666	NM_001159969,NM_001981	EPS15,EPS15	1:51819934-51984995	Seto_10_1	Seto_10_2	OK	24.9943	14.6712	-0.768613	-1.39001	0.1548	0.275628	no
XLOC_001667	XLOC_001667	NM_001101662,NM_001242361,NM_002525	NRD1,NRD1,NRD1	1:52082545-52344609	Seto_10_1	Seto_10_2	OK	80.1675	63.7291	-0.331065	-0.491622	0.6147	0.728057	no
XLOC_001668	XLOC_001668	NM_002867	RAB3B	1:52373627-52456436	Seto_10_1	Seto_10_2	OK	14.4816	7.74116	-0.9036	-1.46256	0.09735	0.180711	no
XLOC_001669	XLOC_001669	NM_015913,NM_138417	TXNDC12,KTI12	1:52485803-52521843	Seto_10_1	Seto_10_2	OK	22.9912	21.8291	-0.0748294	-0.137909	0.90175	0.933229	no
XLOC_001670	XLOC_001670	NM_032449	CC2D1B	1:52814163-52831919	Seto_10_1	Seto_10_2	OK	6.6232	2.00594	-1.72325	-2.73484	0.00875	0.0793743	no
XLOC_001671	XLOC_001671	NM_001190818,NM_001190819,NM_004153	ORC1,ORC1,ORC1	1:52838228-52870143	Seto_10_1	Seto_10_2	OK	12.6773	10.8419	-0.225631	-0.369603	0.7157	0.80547	no
XLOC_001672	XLOC_001672	NM_001009881,NM_015269	ZCCHC11,ZCCHC11	1:52888697-53018762	Seto_10_1	Seto_10_2	OK	18.521	13.0369	-0.506559	-0.915338	0.34345	0.494705	no
XLOC_001673	XLOC_001673	NM_023077	SELRC1	1:53149208-53164038	Seto_10_1	Seto_10_2	OK	19.1379	7.31001	-1.38848	-2.23767	0.0217	0.0944652	no
XLOC_001674	XLOC_001674	NM_001198961,NM_001198962,NM_018281	ECHDC2,ECHDC2,ECHDC2	1:53308182-53387446	Seto_10_1	Seto_10_2	OK	8.30858	6.21317	-0.419271	-0.362794	0.75095	0.830081	no
XLOC_001675	XLOC_001675	NM_006671	SLC1A7	1:53552854-53608289	Seto_10_1	Seto_10_2	OK	0	1.01551	inf	nan	5e-05	0.0227641	yes
XLOC_001676	XLOC_001676	NM_017887	C1orf123	1:53662100-53686302	Seto_10_1	Seto_10_2	OK	19.3489	10.6821	-0.857059	-1.01127	0.30095	0.453399	no
XLOC_001677	XLOC_001677	NM_002370	MAGOH	1:53692563-53793821	Seto_10_1	Seto_10_2	OK	55.3245	72.4868	0.389799	0.471701	0.66825	0.769174	no
XLOC_001678	XLOC_001678	NM_001018054,NM_004631,NM_017522,NM_033300	LRP8,LRP8,LRP8,LRP8	1:53692563-53793821	Seto_10_1	Seto_10_2	OK	14.7107	9.52095	-0.62769	-0.778676	0.41625	0.561077	no
XLOC_001679	XLOC_001679	NR_002314	SLC25A3P1	1:53904042-53905693	Seto_10_1	Seto_10_2	NOTEST	0	0.656812	inf	0	1	1	no
XLOC_001680	XLOC_001680	NM_147193	GLIS1	1:53971905-54199877	Seto_10_1	Seto_10_2	OK	0.089763	0.950735	3.40485	1.61014	0.1397	0.25131	no
XLOC_001681	XLOC_001681	NM_001168551,NM_018087	TMEM48,TMEM48	1:54231028-54304225	Seto_10_1	Seto_10_2	OK	35.3007	19.3549	-0.867002	-1.51555	0.1219	0.221718	no
XLOC_001682	XLOC_001682	NM_018982	YIPF1	1:54317391-54355487	Seto_10_1	Seto_10_2	OK	14.9441	7.72465	-0.952034	-1.05941	0.23555	0.391032	no
XLOC_001683	XLOC_001683	NM_016126	HSPB11	1:54386816-54411979	Seto_10_1	Seto_10_2	OK	129.767	273.601	1.07615	1.93513	0.05095	0.0979448	no
XLOC_001684	XLOC_001684	NM_001010978	LDLRAD1	1:54474505-54483803	Seto_10_1	Seto_10_2	NOTEST	0	0	0	0	1	1	no
XLOC_001685	XLOC_001685	NM_004872	TMEM59	1:54497347-54519111	Seto_10_1	Seto_10_2	OK	81.6343	72.3556	-0.174071	-0.312712	0.7507	0.829872	no
XLOC_001686	XLOC_001686	NM_201546	CDCP2	1:54604667-54619443	Seto_10_1	Seto_10_2	NOTEST	0.0219252	0.180146	3.03851	0	1	1	no
XLOC_001687	XLOC_001687	NM_001031672	CYB5RL	1:54638026-54665746	Seto_10_1	Seto_10_2	OK	5.01357	3.48178	-0.526013	-0.696304	0.47935	0.616753	no
XLOC_001688	XLOC_001688	NM_001009955,NM_018070,NM_145716	SSBP3,SSBP3,SSBP3	1:54692194-54872092	Seto_10_1	Seto_10_2	OK	9.75321	6.95343	-0.488153	-0.712842	0.46925	0.607524	no
XLOC_001689	XLOC_001689	NM_176782	FAM151A	1:55008437-55100417	Seto_10_1	Seto_10_2	NOTEST	0	0	0	0	1	1	no
XLOC_001690	XLOC_001690	NM_152268	PARS2	1:55222570-55230226	Seto_10_1	Seto_10_2	OK	1.44646	0.885798	-0.707477	-0.997854	0.41215	0.557033	no
XLOC_001691	XLOC_001691	NM_001114108,NM_017904	TTC22,TTC22	1:55246751-55266941	Seto_10_1	Seto_10_2	OK	0.155401	0.709927	2.19168	1.10897	0.2824	0.435066	no
XLOC_001692	XLOC_001692	NM_014762	DHCR24	1:55315165-55352921	Seto_10_1	Seto_10_2	OK	19.0904	11.5883	-0.720185	-1.21468	0.2178	0.368401	no
XLOC_001693	XLOC_001693	NM_015306	USP24	1:55532031-55681039	Seto_10_1	Seto_10_2	OK	25.605	14.3115	-0.839252	-1.22197	0.1852	0.32239	no
XLOC_001694	XLOC_001694	NM_003713	PPAP2B	1:56960418-57045257	Seto_10_1	Seto_10_2	NOTEST	0.0794893	0.0503392	-0.659078	0	1	1	no
XLOC_001695	XLOC_001695	NM_001004303	C1orf168	1:57184476-57285369	Seto_10_1	Seto_10_2	NOTEST	0.0113559	0.0695457	2.61451	0	1	1	no
XLOC_001696	XLOC_001696	NM_000066	C8B	1:57394882-57431688	Seto_10_1	Seto_10_2	NOTEST	0	0	0	0	1	1	no
XLOC_001697	XLOC_001697	NM_021080	DAB1	1:57463578-58716211	Seto_10_1	Seto_10_2	NOTEST	0	0.037132	inf	0	1	1	no
XLOC_001698	XLOC_001698	NM_145243	OMA1	1:58837423-59012446	Seto_10_1	Seto_10_2	OK	4.47871	2.025	-1.14516	-1.42433	0.1428	0.256385	no
XLOC_001699	XLOC_001699	NM_002353	TACSTD2	1:59041094-59043166	Seto_10_1	Seto_10_2	NOTEST	0.0432399	0.333921	2.94907	0	1	1	no
XLOC_001700	XLOC_001700	NM_001085487	MYSM1	1:59120160-59165850	Seto_10_1	Seto_10_2	OK	28.0665	29.3757	0.0657726	0.0695143	0.9371	0.955762	no
XLOC_001701	XLOC_001701	NM_002228	JUN	1:59246462-59249785	Seto_10_1	Seto_10_2	OK	24.9804	31.5434	0.336542	0.909578	0.5494	0.675099	no
XLOC_001702	XLOC_001702	NR_034014	LOC100131060	1:59250822-59369312	Seto_10_1	Seto_10_2	OK	1.3781	0.433912	-1.6672	-0.800024	0.4121	0.55698	no
XLOC_001703	XLOC_001703	NR_027120	HSD52	1:59597607-59612479	Seto_10_1	Seto_10_2	NOTEST	0.129421	0.328077	1.34196	0	1	1	no
XLOC_001704	XLOC_001704	-		1:59758931-59762202	Seto_10_1	Seto_10_2	OK	3.9975	5.84828	0.548915	0.572054	0.5566	0.680979	no
XLOC_001705	XLOC_001705	NR_039861	MIR4711	1:59762624-60228402	Seto_10_1	Seto_10_2	NOTEST	0	0	0	0	1	1	no
XLOC_001706	XLOC_001706	NM_000775	CYP2J2	1:60358878-60392423	Seto_10_1	Seto_10_2	OK	1.24901	0.955604	-0.386297	-0.468415	0.6376	0.745458	no
XLOC_001707	XLOC_001707	NM_152377	C1orf87	1:60456065-60539442	Seto_10_1	Seto_10_2	NOTEST	0	0	0	0	1	1	no
XLOC_001708	XLOC_001708	NM_032027	TM2D1	1:62146709-62191095	Seto_10_1	Seto_10_2	OK	27.4558	32.9272	0.262167	0.402807	0.6818	0.779822	no
XLOC_001709	XLOC_001709	NM_181712	KANK4	1:62701836-62785083	Seto_10_1	Seto_10_2	NOTEST	0.00764169	0.019708	1.36682	0	1	1	no
XLOC_001710	XLOC_001710	NM_033407	DOCK7	1:62920180-63154154	Seto_10_1	Seto_10_2	OK	19.9168	20.8299	0.0646723	0.0483196	0.9428	0.959546	no
XLOC_001711	XLOC_001711	NR_038252	LINC00466	1:63624753-63782901	Seto_10_1	Seto_10_2	NOTEST	0.0259223	0	#NAME?	0	1	1	no
XLOC_001712	XLOC_001712	NM_001206739,NM_014288	ITGB3BP,ITGB3BP	1:63906440-63988944	Seto_10_1	Seto_10_2	OK	40.1886	29.788	-0.432055	-0.747342	0.4488	0.589216	no
XLOC_001713	XLOC_001713	NM_002227	JAK1	1:65210777-65432187	Seto_10_1	Seto_10_2	OK	12.6072	8.1851	-0.623173	-0.842499	0.3943	0.542041	no
XLOC_001714	XLOC_001714	NR_037443	MIR3671	1:65523437-65523525	Seto_10_1	Seto_10_2	NOTEST	0	0	0	0	1	1	no
XLOC_001715	XLOC_001715	NR_029516	MIR101-1	1:65524116-65524191	Seto_10_1	Seto_10_2	NOTEST	0	0	0	0	1	1	no
XLOC_001716	XLOC_001716	NM_032291	SGIP1	1:66921712-67210768	Seto_10_1	Seto_10_2	OK	5.0521	4.10468	-0.299614	-0.310726	0.75225	0.83112	no
XLOC_001717	XLOC_001717	NM_005478	INSL5	1:67263423-67266942	Seto_10_1	Seto_10_2	NOTEST	0	0.492064	inf	0	1	1	no
XLOC_001718	XLOC_001718	NM_024763,NM_207014	WDR78,WDR78	1:67278571-67390570	Seto_10_1	Seto_10_2	OK	1.65405	1.33605	-0.308037	-0.407586	0.68155	0.779608	no
XLOC_001719	XLOC_001719	NM_015139	SLC35D1	1:67465014-67520080	Seto_10_1	Seto_10_2	OK	5.69384	4.61956	-0.301647	-0.328397	0.6899	0.786002	no
XLOC_001720	XLOC_001720	NM_001013674	C1orf141	1:67557858-67594220	Seto_10_1	Seto_10_2	NOTEST	0.0209652	0.0978979	2.22328	0	1	1	no
XLOC_001721	XLOC_001721	NM_001018067,NM_001018068,NM_001018069,NM_015640	SERBP1,SERBP1,SERBP1,SERBP1	1:67873492-67896123	Seto_10_1	Seto_10_2	OK	216.921	259.134	0.256527	0.460609	0.63905	0.746705	no
XLOC_001722	XLOC_001722	NM_018841	GNG12	1:68166800-68698284	Seto_10_1	Seto_10_2	OK	108.809	95.2205	-0.192456	-0.358621	0.7425	0.824032	no
XLOC_001723	XLOC_001723	NM_004675	DIRAS3	1:68166800-68698284	Seto_10_1	Seto_10_2	NOTEST	0.106917	0.152292	0.510352	0	1	1	no
XLOC_001724	XLOC_001724	NM_001002292,NM_001193334,NM_024911	WLS,WLS,WLS	1:68166800-68698284	Seto_10_1	Seto_10_2	OK	37.6142	21.562	-0.802789	-0.600967	0.60145	0.717823	no
XLOC_001725	XLOC_001725	NR_031664	MIR1262	1:68166800-68698284	Seto_10_1	Seto_10_2	NOTEST	0	0	0	0	1	1	no
XLOC_001726	XLOC_001726	-		1:68832067-68850142	Seto_10_1	Seto_10_2	OK	4.6763	3.35368	-0.479622	-0.449835	0.6542	0.757968	no
XLOC_001727	XLOC_001727	NM_000329	RPE65	1:68894506-68915642	Seto_10_1	Seto_10_2	NOTEST	0.018771	0.0199583	0.0884835	0	1	1	no
XLOC_001728	XLOC_001728	NM_001114120,NM_017779	DEPDC1,DEPDC1	1:68939834-68962799	Seto_10_1	Seto_10_2	OK	31.8855	15.9266	-1.00147	-1.82183	0.06195	0.118257	no
XLOC_001729	XLOC_001729	NM_017768	LRRC40	1:70610484-70671361	Seto_10_1	Seto_10_2	OK	20.1199	15.2776	-0.397203	-0.662447	0.4891	0.624547	no
XLOC_001730	XLOC_001730	NM_030816	ANKRD13C	1:70724612-70820417	Seto_10_1	Seto_10_2	OK	9.00487	4.42267	-1.02579	-1.71236	0.08115	0.152778	no
XLOC_001731	XLOC_001731	NM_001126044,NM_198714,NM_198715,NM_198716,NM_198717,NM_198718,NM_198719	PTGER3,PTGER3,PTGER3,PTGER3,PTGER3,PTGER3,PTGER3	1:71318035-71546972	Seto_10_1	Seto_10_2	NOTEST	0.103297	0.456763	2.14465	0	1	1	no
XLOC_001732	XLOC_001732	NM_005455,NM_203350	ZRANB2,ZRANB2	1:71318035-71546972	Seto_10_1	Seto_10_2	OK	72.8267	88.2968	0.277893	0.455843	0.63865	0.746359	no
XLOC_001733	XLOC_001733	NR_029707	MIR186	1:71318035-71546972	Seto_10_1	Seto_10_2	NOTEST	0	0	0	0	1	1	no
XLOC_001734	XLOC_001734	NM_173808	NEGR1	1:71868624-72748277	Seto_10_1	Seto_10_2	OK	0.681776	0.366235	-0.896528	-0.509455	0.53615	0.663755	no
XLOC_001735	XLOC_001735	NR_046218	NEGR1-IT1	1:71868624-72748277	Seto_10_1	Seto_10_2	NOTEST	0	0	0	0	1	1	no
XLOC_001736	XLOC_001736	NM_001105659	LRRIQ3	1:74491701-74663871	Seto_10_1	Seto_10_2	OK	1.04261	1.2527	0.264844	0.267466	0.79215	0.85914	no
XLOC_001737	XLOC_001737	NM_001002912	C1orf173	1:75033794-75139422	Seto_10_1	Seto_10_2	NOTEST	0.00432499	0.0208219	2.26733	0	1	1	no
XLOC_001738	XLOC_001738	-		1:75167499-75170745	Seto_10_1	Seto_10_2	OK	0.391265	0.782582	1.00009	0.459691	0.54115	0.668229	no
XLOC_001739	XLOC_001739	NM_001130042,NM_001130043,NM_001134759,NM_001889	CRYZ,CRYZ,CRYZ,CRYZ	1:75171058-75232360	Seto_10_1	Seto_10_2	OK	17.7426	13.5274	-0.391331	-0.480392	0.64895	0.754647	no
XLOC_001740	XLOC_001740	NM_001130058,NM_152697	SLC44A5,SLC44A5	1:75667815-76081591	Seto_10_1	Seto_10_2	OK	1.73551	0.956259	-0.85989	-1.18996	0.272	0.424951	no
XLOC_001741	XLOC_001741	NM_080868	ASB17	1:76384557-76398116	Seto_10_1	Seto_10_2	NOTEST	0	0	0	0	1	1	no
XLOC_001742	XLOC_001742	NM_005482	PIGK	1:77554666-77685132	Seto_10_1	Seto_10_2	OK	10.2869	8.5965	-0.258984	-0.430551	0.6632	0.765063	no
XLOC_001743	XLOC_001743	NM_015534	ZZZ3	1:78030143-78149092	Seto_10_1	Seto_10_2	OK	15.8463	14.2788	-0.150272	-0.256235	0.7919	0.858938	no
XLOC_001744	XLOC_001744	NM_015017,NM_201624,NM_201626	USP33,USP33,USP33	1:78161476-78225564	Seto_10_1	Seto_10_2	OK	20.5706	12.5628	-0.711428	-1.23831	0.2015	0.346236	no
XLOC_001745	XLOC_001745	NM_003902	FUBP1	1:78409735-78445222	Seto_10_1	Seto_10_2	OK	177.639	194.825	0.133237	0.164672	0.8175	0.877002	no
XLOC_001746	XLOC_001746	NM_022159	ELTD1	1:79355448-79472495	Seto_10_1	Seto_10_2	NOTEST	0	0.0200316	inf	0	1	1	no
XLOC_001747	XLOC_001747	-		1:83485397-83487367	Seto_10_1	Seto_10_2	OK	1.59569	0.948252	-0.750842	-0.698194	0.36375	0.514025	no
XLOC_001748	XLOC_001748	NR_049805		1:84259597-84464833	Seto_10_1	Seto_10_2	NOTEST	0	0	0	0	1	1	no
XLOC_001749	XLOC_001749	NM_024686	TTLL7	1:84259597-84464833	Seto_10_1	Seto_10_2	OK	3.13194	2.96039	-0.0812703	-0.106941	0.9115	0.939416	no
XLOC_001750	XLOC_001750	NR_003927	UOX	1:84830640-84863576	Seto_10_1	Seto_10_2	NOTEST	0.085405	0.15683	0.876806	0	1	1	no
XLOC_001751	XLOC_001751	NM_005274	GNG5	1:84944919-84972262	Seto_10_1	Seto_10_2	OK	85.4763	116.22	0.443256	0.526903	0.58985	0.708702	no
XLOC_001752	XLOC_001752	NM_004388	CTBS	1:85018406-85040163	Seto_10_1	Seto_10_2	OK	7.05655	5.24076	-0.429188	-0.661494	0.4989	0.633866	no
XLOC_001753	XLOC_001753	NR_027379	C1orf180	1:85093912-85100703	Seto_10_1	Seto_10_2	NOTEST	0.0384357	0.249567	2.69891	0	1	1	no
XLOC_001754	XLOC_001754	NM_001166293,NM_001166294,NM_001166295,NM_001166417,NM_014021	SSX2IP,SSX2IP,SSX2IP,SSX2IP,SSX2IP	1:85109389-85156240	Seto_10_1	Seto_10_2	OK	13.0614	7.91886	-0.721941	-1.26865	0.1975	0.340444	no
XLOC_001755	XLOC_001755	NM_012152	LPAR3	1:85263217-85358896	Seto_10_1	Seto_10_2	OK	20.3981	13.0378	-0.645728	-0.729871	0.43745	0.578407	no
XLOC_001756	XLOC_001756	NM_153259	MCOLN2	1:85391258-85462796	Seto_10_1	Seto_10_2	OK	7.17895	5.25866	-0.449078	-0.641575	0.51575	0.647999	no
XLOC_001757	XLOC_001757	NM_001253693,NM_018298	MCOLN3,MCOLN3	1:85483762-85514482	Seto_10_1	Seto_10_2	OK	10.7187	8.56344	-0.323863	-0.512483	0.60555	0.720708	no
XLOC_001758	XLOC_001758	NM_032184	SYDE2	1:85623355-85666728	Seto_10_1	Seto_10_2	OK	4.02376	3.68657	-0.126266	-0.182003	0.85325	0.900624	no
XLOC_001759	XLOC_001759	NM_198077	C1orf52	1:85715636-85725355	Seto_10_1	Seto_10_2	OK	10.3454	7.9142	-0.386469	-0.642631	0.5059	0.63961	no
XLOC_001760	XLOC_001760	NM_003921	BCL10	1:85731459-85743771	Seto_10_1	Seto_10_2	OK	12.5668	6.63021	-0.922491	-1.77601	0.13115	0.237142	no
XLOC_001761	XLOC_001761	NM_001134445,NM_012137	DDAH1,DDAH1	1:85783204-86044458	Seto_10_1	Seto_10_2	OK	52.6592	32.0434	-0.716656	-1.24255	0.20455	0.350504	no
XLOC_001762	XLOC_001762	NM_001170670,NM_017953	ZNHIT6,ZNHIT6	1:86115105-86174129	Seto_10_1	Seto_10_2	OK	22.0727	15.3012	-0.528617	-0.775495	0.41465	0.55948	no
XLOC_001763	XLOC_001763	NM_152890	COL24A1	1:86194915-86622121	Seto_10_1	Seto_10_2	NOTEST	0.0598675	0.0618524	0.0470575	0	1	1	no
XLOC_001764	XLOC_001764	NM_001007022,NM_001184765,NM_001184766,NM_020729	ODF2L,ODF2L,ODF2L,ODF2L	1:86812506-86862025	Seto_10_1	Seto_10_2	OK	12.4725	8.32509	-0.583215	-0.873288	0.3575	0.507398	no
XLOC_001765	XLOC_001765	NM_004261,NM_203341	SEP15,SEP15	1:87328127-87380107	Seto_10_1	Seto_10_2	OK	86.7693	97.9264	0.174512	0.320397	0.7451	0.82579	no
XLOC_001766	XLOC_001766	NR_038324	LOC100505768	1:87819209-87837338	Seto_10_1	Seto_10_2	OK	0.118336	0.561395	2.24612	1.10256	0.2388	0.395072	no
XLOC_001767	XLOC_001767	NM_001514	GTF2B	1:89318320-89357301	Seto_10_1	Seto_10_2	OK	14.2052	9.89711	-0.521339	-0.793054	0.40725	0.552525	no
XLOC_001768	XLOC_001768	NM_001008661,NM_001008662,NM_001162536,NM_019610	CCBL2,CCBL2,RBMXL1,RBMXL1	1:89386569-89458643	Seto_10_1	Seto_10_2	OK	23.7108	25.5905	0.110064	0.178628	0.85435	0.901315	no
XLOC_001769	XLOC_001769	NM_018284	GBP3	1:89472277-89488589	Seto_10_1	Seto_10_2	OK	3.26731	3.26437	-0.00129878	-0.00198887	0.99765	0.997818	no
XLOC_001770	XLOC_001770	NM_002053	GBP1	1:89517986-89531180	Seto_10_1	Seto_10_2	OK	1.29756	1.29874	0.00132117	0.00185582	0.99605	0.996407	no
XLOC_001771	XLOC_001771	NM_004120	GBP2	1:89573309-89591799	Seto_10_1	Seto_10_2	OK	0.273006	0.258733	-0.0774673	-0.048354	0.9433	0.959888	no
XLOC_001772	XLOC_001772	NM_207398	GBP7	1:89597433-89641723	Seto_10_1	Seto_10_2	NOTEST	0	0.0214312	inf	0	1	1	no
XLOC_001773	XLOC_001773	NM_052941	GBP4	1:89646830-89664633	Seto_10_1	Seto_10_2	NOTEST	0.103222	0.167258	0.696324	0	1	1	no
XLOC_001774	XLOC_001774	NM_001134486,NM_052942	GBP5,GBP5	1:89724633-89738544	Seto_10_1	Seto_10_2	NOTEST	0.0279163	0.00979807	-1.51054	0	1	1	no
XLOC_001775	XLOC_001775	NR_033981	FLJ27354	1:90090407-90098453	Seto_10_1	Seto_10_2	OK	1.31029	0.71951	-0.864796	-0.782633	0.44365	0.584376	no
XLOC_001776	XLOC_001776	NR_002830	GEMIN8P4	1:90458823-90460525	Seto_10_1	Seto_10_2	OK	1.14445	1.45498	0.346334	0.420028	0.6949	0.78963	no
XLOC_001777	XLOC_001777	NM_020063	BARHL2	1:91177578-91182794	Seto_10_1	Seto_10_2	OK	4.63729	2.98527	-0.635422	-1.07465	0.40565	0.55106	no
XLOC_001778	XLOC_001778	-		1:91255003-91317118	Seto_10_1	Seto_10_2	OK	7.14502	1.62538	-2.13616	-1.89606	0.23475	0.390165	no
XLOC_001779	XLOC_001779	-		1:91255003-91317118	Seto_10_1	Seto_10_2	OK	0.845129	0.0902951	-3.22645	-0.806506	0.38465	0.532898	no
XLOC_001780	XLOC_001780	NM_016620,NM_032186,NM_201269	ZNF644,ZNF644,ZNF644	1:91380856-91487812	Seto_10_1	Seto_10_2	OK	43.6781	69.8112	0.676548	1.16886	0.2675	0.421204	no
XLOC_001781	XLOC_001781	NM_001017975	HFM1	1:91726322-91870426	Seto_10_1	Seto_10_2	NOTEST	0.248046	0.0451462	-2.45793	0	1	1	no
XLOC_001782	XLOC_001782	NM_001195683,NM_001195684,NM_003243	TGFBR3,TGFBR3,TGFBR3	1:92145877-92371744	Seto_10_1	Seto_10_2	OK	7.47185	3.41309	-1.13039	-1.84863	0.06345	0.121033	no
XLOC_001783	XLOC_001783	NM_053274	GLMN	1:92683572-92853732	Seto_10_1	Seto_10_2	OK	20.9447	16.1932	-0.371194	-0.487264	0.5822	0.702718	no
XLOC_001784	XLOC_001784	NM_001127215,NM_001127216,NM_005263	GFI1,GFI1,GFI1	1:92940317-92952433	Seto_10_1	Seto_10_2	OK	1.33923	2.00901	0.585088	0.719186	0.4743	0.612181	no
XLOC_001785	XLOC_001785	NM_005665	EVI5	1:92974224-93257961	Seto_10_1	Seto_10_2	OK	5.51074	3.31924	-0.731394	-1.23056	0.2153	0.365104	no
XLOC_001786	XLOC_001786	NM_001006605,NM_001252269,NM_001252270,NM_001252271,NM_001252273	FAM69A,FAM69A,FAM69A,FAM69A,FAM69A	1:93297593-93427079	Seto_10_1	Seto_10_2	OK	17.6411	22.2229	0.333113	0.101421	0.91895	0.944021	no
XLOC_001787	XLOC_001787	NM_001167830,NM_016040	TMED5,TMED5	1:93613940-93646246	Seto_10_1	Seto_10_2	OK	22.7513	14.4782	-0.652072	-1.17427	0.2289	0.382871	no
XLOC_001788	XLOC_001788	NR_034089	LOC100131564	1:93775455-93830370	Seto_10_1	Seto_10_2	OK	5.55667	3.511	-0.662337	-0.353917	0.7403	0.822555	no
XLOC_001789	XLOC_001789	NM_001261408,NM_001261409,NM_001261410,NM_003567	,,,BCAR3	1:94027341-94312706	Seto_10_1	Seto_10_2	OK	25.5918	9.16002	-1.48226	-2.37498	0.0142	0.0934861	no
XLOC_001790	XLOC_001790	NM_014597	DNTTIP2	1:94333432-94344762	Seto_10_1	Seto_10_2	OK	45.1454	40.513	-0.156194	-0.287294	0.76545	0.840649	no
XLOC_001791	XLOC_001791	NM_002061	GCLM	1:94350506-94375012	Seto_10_1	Seto_10_2	OK	12.9429	15.2206	0.23386	0.392503	0.6873	0.784163	no
XLOC_001792	XLOC_001792	NM_000350	ABCA4	1:94458393-94586705	Seto_10_1	Seto_10_2	NOTEST	0.00565681	0.0669275	3.56454	0	1	1	no
XLOC_001793	XLOC_001793	NM_004815	ARHGAP29	1:94634462-94703307	Seto_10_1	Seto_10_2	OK	25.0057	27.1746	0.120003	0.177145	0.85785	0.903631	no
XLOC_001794	XLOC_001794	NM_001178096,NM_001993	F3,F3	1:94994731-95007413	Seto_10_1	Seto_10_2	OK	1.67264	0.780314	-1.1	-1.30316	0.19455	0.336182	no
XLOC_001795	XLOC_001795	-		1:95138716-95171082	Seto_10_1	Seto_10_2	NOTEST	0	0	0	0	1	1	no
XLOC_001796	XLOC_001796	NM_001839	CNN3	1:95362506-95392735	Seto_10_1	Seto_10_2	OK	80.5657	41.0153	-0.974004	-1.64497	0.076	0.143389	no
XLOC_001797	XLOC_001797	NM_144988	ALG14	1:95448278-95538507	Seto_10_1	Seto_10_2	OK	9.80655	6.26799	-0.645742	-1.35462	0.38175	0.529727	no
XLOC_001798	XLOC_001798	NM_001199691	TMEM56-RWDD3	1:95558072-95712827	Seto_10_1	Seto_10_2	OK	0.173665	1.35407	2.96292	0.327766	0.4145	0.55933	no
XLOC_001799	XLOC_001799	NM_000110,NM_001160301	DPYD,DPYD	1:97543299-98386615	Seto_10_1	Seto_10_2	OK	6.66214	2.31003	-1.52807	-2.15969	0.0283	0.0944652	no
XLOC_001800	XLOC_001800	NR_029679,NR_046105	MIR137,MIR137HG	1:98453555-98515249	Seto_10_1	Seto_10_2	OK	0.510215	0.977018	0.93728	0.371637	0.6867	0.783741	no
XLOC_001801	XLOC_001801	NR_039604	MIR2682	1:98453555-98515249	Seto_10_1	Seto_10_2	OK	6.40057	4.19862	-0.608286	-0.909564	0.33605	0.487864	no
XLOC_001802	XLOC_001802	NM_001010861,NM_001037317	LPPR5,LPPR5	1:99355800-99614408	Seto_10_1	Seto_10_2	NOTEST	0.0670294	0.100975	0.591127	0	1	1	no
XLOC_001803	XLOC_001803	NM_001013660	FRRS1	1:100111430-100231349	Seto_10_1	Seto_10_2	OK	0.91657	0.698492	-0.392002	-0.436615	0.65665	0.759641	no
XLOC_001804	XLOC_001804	NM_194292	SASS6	1:100549101-100598511	Seto_10_1	Seto_10_2	OK	11.6748	13.9092	0.25264	0.341956	0.6475	0.753476	no
XLOC_001805	XLOC_001805	NM_001256385,NM_001256386,NM_001256387,NM_001918,NM_144620	LRRC39,LRRC39,LRRC39,DBT,LRRC39	1:100598705-100715409	Seto_10_1	Seto_10_2	OK	4.52415	3.93074	-0.202845	-0.162473	0.8577	0.903562	no
XLOC_001806	XLOC_001806	-		1:100727969-100731622	Seto_10_1	Seto_10_2	OK	2.7799	1.6405	-0.760898	-1.1123	0.26355	0.416701	no
XLOC_001807	XLOC_001807	NR_038914	LOC100128787	1:101092605-101112560	Seto_10_1	Seto_10_2	NOTEST	0	0	0	0	1	1	no
XLOC_001808	XLOC_001808	NM_001033025,NM_001261440,NM_001261441,NM_001261442,NM_001439	EXTL2,,,,EXTL2	1:101337390-101361027	Seto_10_1	Seto_10_2	OK	7.9676	4.95039	-0.686603	-0.945612	0.31655	0.469886	no
XLOC_001809	XLOC_001809	NM_001077394,NM_001077395,NM_015958	DPH5,DPH5,DPH5	1:101455022-101491362	Seto_10_1	Seto_10_2	OK	13.9971	6.73886	-1.05455	-1.68088	0.08965	0.167132	no
XLOC_001810	XLOC_001810	NR_046482		1:101806424-101806451	Seto_10_1	Seto_10_2	NOTEST	0	0	0	0	1	1	no
XLOC_001811	XLOC_001811	NM_058170	OLFM3	1:102268126-102462790	Seto_10_1	Seto_10_2	NOTEST	0	0	0	0	1	1	no
XLOC_001812	XLOC_001812	NM_001190709,NM_001854,NM_080629,NM_080630	COL11A1,COL11A1,COL11A1,COL11A1	1:103341916-103574052	Seto_10_1	Seto_10_2	OK	0.933548	0.699128	-0.417168	-0.462683	0.62475	0.735968	no
XLOC_001813	XLOC_001813	NM_001008221,NM_004038	AMY1A,AMY1A	1:104230039-104239073	Seto_10_1	Seto_10_2	NOTEST	0	0	0	0	1	1	no
XLOC_001814	XLOC_001814	NM_001079874,NM_006113	VAV3,VAV3	1:108113781-108560330	Seto_10_1	Seto_10_2	NOTEST	0.134906	0.0638964	-1.07815	0	1	1	no
XLOC_001815	XLOC_001815	NR_046653		1:108113781-108560330	Seto_10_1	Seto_10_2	OK	0	121.054	inf	nan	0.1527	0.272306	no
XLOC_001816	XLOC_001816	NM_013386,NM_213651	SLC25A24,SLC25A24	1:108677343-108742980	Seto_10_1	Seto_10_2	OK	36.216	34.8375	-0.0559861	-0.101068	0.9164	0.942559	no
XLOC_001817	XLOC_001817	NM_001143989	NBPF4	1:108765962-108786703	Seto_10_1	Seto_10_2	NOTEST	0.174701	0.0318664	-2.45478	0	1	1	no
XLOC_001818	XLOC_001818	NM_001102592,NM_144584	HENMT1,HENMT1	1:109190909-109204148	Seto_10_1	Seto_10_2	OK	10.5746	6.11267	-0.790728	-1.19075	0.2351	0.390576	no
XLOC_001819	XLOC_001819	NM_152763	AKNAD1	1:109358519-109401146	Seto_10_1	Seto_10_2	NOTEST	0.37493	0.222209	-0.754708	0	1	1	no
XLOC_001820	XLOC_001820	NM_001048210,NM_015127	CLCC1,CLCC1	1:109419602-109506125	Seto_10_1	Seto_10_2	OK	6.26188	6.71689	0.101198	0.116553	0.91025	0.9386	no
XLOC_001821	XLOC_001821	NM_001142550,NM_001142551,NM_014969	WDR47,WDR47,WDR47	1:109512685-109584850	Seto_10_1	Seto_10_2	OK	5.60721	4.10504	-0.449888	-0.656775	0.4977	0.632835	no
XLOC_001822	XLOC_001822	NM_005645	TAF13	1:109606997-109618624	Seto_10_1	Seto_10_2	OK	17.985	29.0763	0.693052	1.1806	0.30135	0.453902	no
XLOC_001823	XLOC_001823	NM_001122961	C1orf194	1:109648572-109656479	Seto_10_1	Seto_10_2	NOTEST	0	0	0	0	1	1	no
XLOC_001824	XLOC_001824	NM_001005290,NM_001032291,NM_032636	PSRC1,PSRC1,PSRC1	1:109822000-109825790	Seto_10_1	Seto_10_2	OK	24.2761	22.0706	-0.137411	-0.229904	0.81255	0.873724	no
XLOC_001825	XLOC_001825	NM_001010985,NM_001265613	MYBPHL,	1:109834986-109849663	Seto_10_1	Seto_10_2	NOTEST	0	0.0303815	inf	0	1	1	no
XLOC_001826	XLOC_001826	NM_001205228,NM_002959	SORT1,SORT1	1:109852187-109940563	Seto_10_1	Seto_10_2	OK	24.147	12.1962	-0.985413	-1.76817	0.07225	0.136687	no
XLOC_001827	XLOC_001827	NM_001199772,NM_001199773,NM_001199774,NM_002790	PSMA5,PSMA5,PSMA5,PSMA5	1:109941652-109969108	Seto_10_1	Seto_10_2	OK	21.1949	11.7049	-0.856598	-1.49132	0.13195	0.238479	no
XLOC_001828	XLOC_001828	NM_020703	AMIGO1	1:110049445-110052336	Seto_10_1	Seto_10_2	NOTEST	0.296201	0.305208	0.0432168	0	1	1	no
XLOC_001829	XLOC_001829	NM_005272	GNAT2	1:110145888-110155705	Seto_10_1	Seto_10_2	OK	0.595821	0.426694	-0.481678	-0.432196	0.6709	0.771301	no
XLOC_001830	XLOC_001830	NM_000849	GSTM3	1:110276553-110283660	Seto_10_1	Seto_10_2	OK	1.15507	0.603811	-0.935816	-1.2188	0.22055	0.372101	no
XLOC_001831	XLOC_001831	NM_024526,NM_133181,NM_139053	EPS8L3,EPS8L3,EPS8L3	1:110292701-110306644	Seto_10_1	Seto_10_2	NOTEST	0	0	0	0	1	1	no
XLOC_001832	XLOC_001832	NM_006492	ALX3	1:110602996-110613322	Seto_10_1	Seto_10_2	NOTEST	0.20037	0.0488466	-2.03634	0	1	1	no
XLOC_001833	XLOC_001833	NR_036595	LOC440600	1:110828998-110881793	Seto_10_1	Seto_10_2	NOTEST	0.122817	0.184017	0.583324	0	1	1	no
XLOC_001834	XLOC_001834	NM_001201546,NM_001201547,NM_001201548,NM_001201549,NM_004696	SLC16A4,SLC16A4,SLC16A4,SLC16A4,SLC16A4	1:110905472-110933704	Seto_10_1	Seto_10_2	OK	1.05252	1.46838	0.480378	0.581346	0.57	0.69235	no
XLOC_001835	XLOC_001835	NM_006402	HBXIP	1:110943876-110958830	Seto_10_1	Seto_10_2	OK	40.3921	41.9462	0.0544688	0.121941	0.92965	0.95093	no
XLOC_001836	XLOC_001836	NM_005549	KCNA10	1:111059838-111061797	Seto_10_1	Seto_10_2	NOTEST	0	0	0	0	1	1	no
XLOC_001837	XLOC_001837	NM_001204269,NM_004974	KCNA2,KCNA2	1:111136201-111174096	Seto_10_1	Seto_10_2	NOTEST	0.0208594	0.243179	3.54325	0	1	1	no
XLOC_001838	XLOC_001838	NM_002232	KCNA3	1:111214309-111217655	Seto_10_1	Seto_10_2	NOTEST	0.0211451	0.247101	3.54671	0	1	1	no
XLOC_001839	XLOC_001839	NM_001006945,NM_018372	LRIF1,LRIF1	1:111489811-111506566	Seto_10_1	Seto_10_2	OK	14.6204	14.8062	0.0182183	0.0298697	0.97335	0.97867	no
XLOC_001840	XLOC_001840	NM_178454	DRAM2	1:111659953-111728063	Seto_10_1	Seto_10_2	OK	10.8149	5.95458	-0.860951	-1.22303	0.2799	0.432889	no
XLOC_001841	XLOC_001841	NM_024901	DENND2D	1:111729800-111743281	Seto_10_1	Seto_10_2	NOTEST	0	0.241329	inf	0	1	1	no
XLOC_001842	XLOC_001842	NR_029429	PGCP1	1:111927140-111932473	Seto_10_1	Seto_10_2	NOTEST	0	0	0	0	1	1	no
XLOC_001843	XLOC_001843	NM_002557	OVGP1	1:111956936-111970399	Seto_10_1	Seto_10_2	NOTEST	0.203186	0.16014	-0.343473	0	1	1	no
XLOC_001844	XLOC_001844	NM_024102	WDR77	1:111981705-112004525	Seto_10_1	Seto_10_2	OK	21.0797	12.4632	-0.758182	-0.818735	0.57505	0.696917	no
XLOC_001845	XLOC_001845	NM_000677,NM_001081976,NM_020683	ADORA3,ADORA3,ADORA3	1:112025969-112108681	Seto_10_1	Seto_10_2	NOTEST	0	0.327893	inf	0	1	1	no
XLOC_001846	XLOC_001846	NR_034126	LOC100129269	1:112141628-112150940	Seto_10_1	Seto_10_2	NOTEST	0	0.130746	inf	0	1	1	no
XLOC_001847	XLOC_001847	NM_019099,NM_198926	FAM212B,FAM212B	1:112264685-112310199	Seto_10_1	Seto_10_2	NOTEST	0.251293	0.0158572	-3.98616	0	1	1	no
XLOC_001848	XLOC_001848	NM_004980,NM_172198	KCND3,KCND3	1:112318453-112531777	Seto_10_1	Seto_10_2	NOTEST	0	0.0420158	inf	0	1	1	no
XLOC_001849	XLOC_001849	NR_036210	MIR4256	1:113004391-113004455	Seto_10_1	Seto_10_2	NOTEST	0	0	0	0	1	1	no
XLOC_001850	XLOC_001850	NM_017744,NM_138727,NM_138728,NM_138729	ST7L,ST7L,ST7L,ST7L	1:113065778-113162040	Seto_10_1	Seto_10_2	OK	4.95284	4.46703	-0.148939	-0.219146	0.82485	0.881981	no
XLOC_001851	XLOC_001851	NM_001042678,NM_001042679,NM_175744	RHOC,RHOC,RHOC	1:113243748-113250025	Seto_10_1	Seto_10_2	OK	121.124	112.697	-0.10403	-0.186386	0.84655	0.896207	no
XLOC_001852	XLOC_001852	NM_005167	PPM1J	1:113252615-113257950	Seto_10_1	Seto_10_2	OK	0.381462	0.703133	0.882259	0.656084	0.51765	0.649392	no
XLOC_001853	XLOC_001853	NM_001166496,NM_003051	SLC16A1,SLC16A1	1:113454469-113498975	Seto_10_1	Seto_10_2	OK	20.0321	8.93183	-1.16528	-2.12981	0.04465	0.0944652	no
XLOC_001854	XLOC_001854	NR_038846	LOC643441	1:113739403-113748875	Seto_10_1	Seto_10_2	NOTEST	0	0.112374	inf	0	1	1	no
XLOC_001855	XLOC_001855	NM_006608	PHTF1	1:114239748-114301777	Seto_10_1	Seto_10_2	OK	7.38238	5.64526	-0.387046	-0.626403	0.5207	0.651979	no
XLOC_001856	XLOC_001856	NM_018364	RSBN1	1:114304453-114355070	Seto_10_1	Seto_10_2	OK	1.32899	1.05697	-0.3304	-0.508065	0.64415	0.751001	no
XLOC_001857	XLOC_001857	NM_001193431,NM_012411,NM_015967	PTPN22,PTPN22,PTPN22	1:114356432-114447741	Seto_10_1	Seto_10_2	NOTEST	0	0.0617845	inf	0	1	1	no
XLOC_001858	XLOC_001858	NM_001010922	BCL2L15	1:114356432-114447741	Seto_10_1	Seto_10_2	NOTEST	0.0356125	0.08053	1.17714	0	1	1	no
XLOC_001859	XLOC_001859	NM_001253852,NM_001253853,NM_006594	AP4B1,AP4B1,AP4B1	1:114356432-114447741	Seto_10_1	Seto_10_2	OK	4.7186	4.30584	-0.132063	-0.186854	0.8541	0.901211	no
XLOC_001860	XLOC_001860	NM_001270805,NM_205848	,SYT6	1:114631913-114696472	Seto_10_1	Seto_10_2	NOTEST	0	0.126286	inf	0	1	1	no
XLOC_001861	XLOC_001861	NM_015906,NM_033020	TRIM33,TRIM33	1:114934976-115053781	Seto_10_1	Seto_10_2	OK	12.223	8.16201	-0.582598	-1.04398	0.2912	0.443742	no
XLOC_001862	XLOC_001862	NM_005872	BCAS2	1:115110180-115124265	Seto_10_1	Seto_10_2	OK	37.6819	55.928	0.569696	0.823103	0.31375	0.466616	no
XLOC_001863	XLOC_001863	NM_001256404,NM_198459	DENND2C,DENND2C	1:115127195-115212732	Seto_10_1	Seto_10_2	NOTEST	0.371507	0.203656	-0.867255	0	1	1	no
XLOC_001864	XLOC_001864	NM_000036,NM_001172626	AMPD1,AMPD1	1:115215719-115238239	Seto_10_1	Seto_10_2	NOTEST	0	0	0	0	1	1	no
XLOC_001865	XLOC_001865	NM_001007553,NM_001130523,NM_001242891,NM_001242892,NM_001242893,NM_002524,NM_007158	CSDE1,CSDE1,CSDE1,CSDE1,CSDE1,NRAS,CSDE1	1:115247084-115300820	Seto_10_1	Seto_10_2	OK	131.445	85.6419	-0.618065	-1.11654	0.25985	0.413261	no
XLOC_001866	XLOC_001866	NM_001102396,NM_025073	SIKE1,SIKE1	1:115312104-115323308	Seto_10_1	Seto_10_2	OK	10.661	7.18922	-0.568439	-0.970431	0.32705	0.47963	no
XLOC_001867	XLOC_001867	NM_005725	TSPAN2	1:115590632-115632121	Seto_10_1	Seto_10_2	NOTEST	0.0788269	0.0667378	-0.240184	0	1	1	no
XLOC_001868	XLOC_001868	NM_002506	NGF	1:115828536-115880857	Seto_10_1	Seto_10_2	NOTEST	0	0.173592	inf	0	1	1	no
XLOC_001869	XLOC_001869	NM_001232	CASQ2	1:116242625-116311426	Seto_10_1	Seto_10_2	NOTEST	0.0157592	0	#NAME?	0	1	1	no
XLOC_001870	XLOC_001870	NM_001111061,NM_005599	NHLH2,NHLH2	1:116378998-116383747	Seto_10_1	Seto_10_2	NOTEST	0.0246857	0.0136454	-0.855258	0	1	1	no
XLOC_001871	XLOC_001871	NR_024124,NR_024125,NR_024126,NR_027645,NR_027646	ATP1A1OS,ATP1A1OS,ATP1A1OS,ATP1A1OS,ATP1A1OS	1:116915794-116961244	Seto_10_1	Seto_10_2	NOTEST	0.443174	0.334451	-0.40608	0	1	1	no
XLOC_001872	XLOC_001872	NM_001144822,NM_001779	CD58,CD58	1:117057155-117113715	Seto_10_1	Seto_10_2	OK	3.87055	2.97915	-0.377637	-0.502505	0.6136	0.727077	no
XLOC_001873	XLOC_001873	NM_001007237,NM_001542	IGSF3,IGSF3	1:117117030-117210314	Seto_10_1	Seto_10_2	NOTEST	0.25811	0.134707	-0.938164	0	1	1	no
XLOC_001874	XLOC_001874	NM_001145635,NM_025188	TRIM45,TRIM45	1:117653676-117664411	Seto_10_1	Seto_10_2	OK	1.90994	1.00141	-0.931489	-1.23109	0.21675	0.367032	no
XLOC_001875	XLOC_001875	NM_001253849,NM_001253850,NM_024626	VTCN1,VTCN1,VTCN1	1:117686208-117753582	Seto_10_1	Seto_10_2	NOTEST	0	0	0	0	1	1	no
XLOC_001876	XLOC_001876	NM_001135589,NM_017686	GDAP2,GDAP2	1:118405822-118472302	Seto_10_1	Seto_10_2	OK	6.82295	5.51931	-0.305907	-0.436921	0.6447	0.751376	no
XLOC_001877	XLOC_001877	NM_206996	SPAG17	1:118472371-118727848	Seto_10_1	Seto_10_2	NOTEST	0.233975	0.123473	-0.922156	0	1	1	no
XLOC_001878	XLOC_001878	NM_152380	TBX15	1:119425665-119532179	Seto_10_1	Seto_10_2	NOTEST	0.0212935	0.0492798	1.21058	0	1	1	no
XLOC_001879	XLOC_001879	NM_015836,NM_201263	WARS2,WARS2	1:119569451-119683397	Seto_10_1	Seto_10_2	OK	8.34203	9.7385	0.2233	0.329007	0.74475	0.825526	no
XLOC_001880	XLOC_001880	NR_036540	LOC644242	1:120140324-120141914	Seto_10_1	Seto_10_2	NOTEST	0	0.311252	inf	0	1	1	no
XLOC_001881	XLOC_001881	NM_001080470	ZNF697	1:120161999-120190749	Seto_10_1	Seto_10_2	OK	3.80418	2.18375	-0.800778	-1.54648	0.2759	0.428472	no
XLOC_001882	XLOC_001882	NM_001080470	ZNF697	1:120161999-120190749	Seto_10_1	Seto_10_2	OK	2.3061	1.3636	-0.758033	-0.495858	0.64585	0.752062	no
XLOC_001883	XLOC_001883	NM_001166107,NM_005518	HMGCS2,HMGCS2	1:120290618-120311555	Seto_10_1	Seto_10_2	NOTEST	0.0404535	0.0525812	0.378282	0	1	1	no
XLOC_001884	XLOC_001884	NM_001159352,NM_001159353,NM_032044	REG4,REG4,REG4	1:120336640-120354203	Seto_10_1	Seto_10_2	NOTEST	0	0	0	0	1	1	no
XLOC_001885	XLOC_001885	NM_001047980	NBPF7	1:120377387-120387779	Seto_10_1	Seto_10_2	OK	0.87602	0.737013	-0.249274	-0.226538	0.77875	0.849547	no
XLOC_001886	XLOC_001886	NM_021794	ADAM30	1:120436155-120439147	Seto_10_1	Seto_10_2	NOTEST	0	0.0607028	inf	0	1	1	no
XLOC_001887	XLOC_001887	NM_001200001,NM_024408	NOTCH2,NOTCH2	1:120454175-120612408	Seto_10_1	Seto_10_2	OK	14.0243	6.36216	-1.14034	-1.79412	0.0575	0.110109	no
XLOC_001888	XLOC_001888	-		1:120836273-120838677	Seto_10_1	Seto_10_2	OK	5.32609	2.15827	-1.3032	-3.05874	0.37815	0.526047	no
XLOC_001889	XLOC_001889	NM_001004340,NM_001017986,NM_001244910	FCGR1B,FCGR1B,FCGR1B	1:120926127-120935944	Seto_10_1	Seto_10_2	NOTEST	0.0263515	0.208354	2.98308	0	1	1	no
XLOC_001890	XLOC_001890	NR_046228	LOC375010	1:142697207-142713605	Seto_10_1	Seto_10_2	OK	3.09158	3.64362	0.237026	0.333401	0.73235	0.81748	no
XLOC_001891	XLOC_001891	-		1:142715190-142717382	Seto_10_1	Seto_10_2	OK	0.84363	1.4285	0.759823	0.736941	0.4595	0.598619	no
XLOC_001892	XLOC_001892	-		1:142796850-142890885	Seto_10_1	Seto_10_2	OK	2.77258	1.91112	-0.536812	-0.577507	0.4504	0.590786	no
XLOC_001893	XLOC_001893	-		1:142796850-142890885	Seto_10_1	Seto_10_2	OK	1.67795	3.1116	0.890958	0.294462	0.77665	0.848117	no
XLOC_001894	XLOC_001894	-		1:143397101-143399633	Seto_10_1	Seto_10_2	OK	1.19971	2.08629	0.798256	1.03769	0.29945	0.451801	no
XLOC_001895	XLOC_001895	-		1:143400540-143467587	Seto_10_1	Seto_10_2	OK	1.83499	0.315442	-2.54033	-0.654574	0.49255	0.627888	no
XLOC_001896	XLOC_001896	NR_027469	LOC100286793	1:143718512-143744587	Seto_10_1	Seto_10_2	NOTEST	0	0.388253	inf	0	1	1	no
XLOC_001897	XLOC_001897	NM_001123068	PPIAL4G	1:143767143-143767881	Seto_10_1	Seto_10_2	NOTEST	0.0720484	0	#NAME?	0	1	1	no
XLOC_001898	XLOC_001898	NM_207418	FAM72D	1:143896451-143913143	Seto_10_1	Seto_10_2	OK	15.6213	14.1686	-0.140816	-0.278822	0.81815	0.87745	no
XLOC_001899	XLOC_001899	NR_024510,NR_024511,NR_024584	LOC728855,LOC728855,LOC728875	1:144300511-144341755	Seto_10_1	Seto_10_2	NOTEST	0.102954	0	#NAME?	0	1	1	no
XLOC_001900	XLOC_001900	NM_001135789	PPIAL4C	1:144363461-144364246	Seto_10_1	Seto_10_2	NOTEST	0	0	0	0	1	1	no
XLOC_001901	XLOC_001901	NR_024584	LOC728875	1:144480745-144521969	Seto_10_1	Seto_10_2	NOTEST	0	0	0	0	1	1	no
XLOC_001902	XLOC_001902	-		1:144593813-144608794	Seto_10_1	Seto_10_2	OK	1.46989	0.723122	-1.0234	-0.720929	0.2488	0.404993	no
XLOC_001903	XLOC_001903	-		1:144593813-144608794	Seto_10_1	Seto_10_2	OK	3.48856	7.37485	1.07998	0.785731	0.68405	0.781552	no
XLOC_001904	XLOC_001904	-		1:144593813-144608794	Seto_10_1	Seto_10_2	OK	5.48961	2.22116	-1.30539	-0.252471	0.6784	0.777176	no
XLOC_001905	XLOC_001905	NR_003242	PFN1P2	1:144609764-144612727	Seto_10_1	Seto_10_2	OK	7.31314	4.47414	-0.70888	-1.01612	0.30465	0.456899	no
XLOC_001906	XLOC_001906	NR_037182	LOC653513	1:144614853-144828883	Seto_10_1	Seto_10_2	NOTEST	0.159981	0	#NAME?	0	1	1	no
XLOC_001907	XLOC_001907	NM_001002810,NM_001002811,NM_001002812,NM_001195260,NM_001195261,NM_001198832,NM_001198834,NM_014644,NM_022359	PDE4DIP,PDE4DIP,PDE4DIP,PDE4DIP,PDE4DIP,PDE4DIP,PDE4DIP,PDE4DIP,PDE4DIP	1:144851423-145076186	Seto_10_1	Seto_10_2	OK	10.6329	7.1805	-0.566385	-0.942217	0.3322	0.484816	no
XLOC_001908	XLOC_001908	-		1:145375868-145382483	Seto_10_1	Seto_10_2	OK	4.07138	2.60384	-0.644874	-1.01471	0.6077	0.721951	no
XLOC_001909	XLOC_001909	NM_032305	POLR3GL	1:145456235-145470387	Seto_10_1	Seto_10_2	OK	12.8667	7.41946	-0.794254	-1.23357	0.2072	0.354198	no
XLOC_001910	XLOC_001910	NR_002328	GNRHR2	1:145507556-145516076	Seto_10_1	Seto_10_2	OK	0.552154	0.564368	0.0315642	0.0071202	0.9191	0.944112	no
XLOC_001911	XLOC_001911	NM_001012758	NUDT17	1:145575264-145589435	Seto_10_1	Seto_10_2	OK	3.04074	1.10023	-1.46662	-0.604965	0.60565	0.720783	no
XLOC_001912	XLOC_001912	NM_006468	POLR3C	1:145590451-145688797	Seto_10_1	Seto_10_2	OK	13.7429	9.06364	-0.60052	-0.591988	0.3972	0.543002	no
XLOC_001913	XLOC_001913	NM_007053	CD160	1:145695797-145715565	Seto_10_1	Seto_10_2	NOTEST	0.233757	0	#NAME?	0	1	1	no
XLOC_001914	XLOC_001914	NM_001097612,NM_001097613	GPR89A,GPR89A	1:145764594-145827103	Seto_10_1	Seto_10_2	OK	4.2531	2.29699	-0.88877	-1.16509	0.2305	0.384963	no
XLOC_001915	XLOC_001915	NR_003377	PDZK1P1	1:145924387-145942619	Seto_10_1	Seto_10_2	NOTEST	0	0	0	0	1	1	no
XLOC_001916	XLOC_001916	NM_001101663,NM_183372	NBPF24,NBPF11	1:146032541-146082765	Seto_10_1	Seto_10_2	OK	0.546193	0.518469	-0.0751514	-0.0963827	0.9221	0.94602	no
XLOC_001917	XLOC_001917	NR_024442	LOC728989	1:146490894-146514599	Seto_10_1	Seto_10_2	NOTEST	0.0855878	0	#NAME?	0	1	1	no
XLOC_001918	XLOC_001918	NM_005399	PRKAB2	1:146626393-146644129	Seto_10_1	Seto_10_2	OK	5.06601	1.61304	-1.65107	-2.3058	0.0213	0.0944652	no
XLOC_001919	XLOC_001919	-		1:146644208-146651766	Seto_10_1	Seto_10_2	NOTEST	0	1.04167	inf	0	1	1	no
XLOC_001920	XLOC_001920	-		1:146644208-146651766	Seto_10_1	Seto_10_2	OK	0.212504	1.19503	2.49148	0.461102	0.4255	0.568946	no
XLOC_001921	XLOC_001921	-		1:146644208-146651766	Seto_10_1	Seto_10_2	OK	0.83667	0.81124	-0.0445283	-0.0155939	0.95915	0.970225	no
XLOC_001922	XLOC_001922	NR_002305	PDIA3P	1:146644208-146651766	Seto_10_1	Seto_10_2	OK	5.81252	2.65696	-1.12939	-1.21849	0.4397	0.580593	no
XLOC_001923	XLOC_001923	NM_001144829,NM_001144830,NM_001461	FMO5,FMO5,FMO5	1:146655883-146697230	Seto_10_1	Seto_10_2	NOTEST	0.133567	0.157327	0.236201	0	1	1	no
XLOC_001924	XLOC_001924	NR_038423	LOC100289211	1:146853913-146989699	Seto_10_1	Seto_10_2	OK	0.0411145	0.416203	3.33957	1.42098	0.2534	0.407817	no
XLOC_001925	XLOC_001925	NM_016361	ACP6	1:147118979-147142634	Seto_10_1	Seto_10_2	OK	5.93658	3.75452	-0.661002	-0.92217	0.35285	0.502907	no
XLOC_001926	XLOC_001926	NM_005266,NM_181703	GJA5,GJA5	1:147228331-147245484	Seto_10_1	Seto_10_2	NOTEST	0.282222	0.307819	0.125255	0	1	1	no
XLOC_001927	XLOC_001927	NR_003377	PDZK1P1	1:147466093-147484331	Seto_10_1	Seto_10_2	NOTEST	0	0	0	0	1	1	no
XLOC_001928	XLOC_001928	NM_001101663,NM_183372	NBPF24,NBPF11	1:147574322-147624601	Seto_10_1	Seto_10_2	NOTEST	0.0539248	0.00436684	-3.62629	0	1	1	no
XLOC_001929	XLOC_001929	NR_049810		1:147806602-147806678	Seto_10_1	Seto_10_2	NOTEST	0	0	0	0	1	1	no
XLOC_001930	XLOC_001930	NR_027468	FLJ39739	1:147906021-147931980	Seto_10_1	Seto_10_2	NOTEST	0	0	0	0	1	1	no
XLOC_001931	XLOC_001931	NM_001143883	PPIAL4B	1:147954634-147955419	Seto_10_1	Seto_10_2	NOTEST	0	0	0	0	1	1	no
XLOC_001932	XLOC_001932	NM_015383	NBPF14	1:148003641-148025848	Seto_10_1	Seto_10_2	OK	6.91074	6.30569	-0.132186	-0.0906708	0.86625	0.909274	no
XLOC_001933	XLOC_001933	NM_001164261	PPIAL4D	1:148201751-148202536	Seto_10_1	Seto_10_2	NOTEST	0	0	0	0	1	1	no
XLOC_001934	XLOC_001934	-		1:148341960-148343141	Seto_10_1	Seto_10_2	OK	0.125393	0.557072	2.15141	0.828235	0.4007	0.546359	no
XLOC_001935	XLOC_001935	-		1:148344679-148346976	Seto_10_1	Seto_10_2	OK	3.45897	4.63052	0.42083	0.358773	0.7157	0.80547	no
XLOC_001936	XLOC_001936	NM_001170755	NBPF15	1:148350653-148596267	Seto_10_1	Seto_10_2	OK	1.53208	2.38577	0.63896	0.195912	0.6581	0.760889	no
XLOC_001937	XLOC_001937	NM_001024599	HIST2H2BF	1:149397113-149399229	Seto_10_1	Seto_10_2	NOTEST	0.438496	0.375268	-0.224642	0	1	1	no
XLOC_001938	XLOC_001938	NM_001024599,NM_001161334	HIST2H2BF,HIST2H2BF	1:149754244-149783928	Seto_10_1	Seto_10_2	OK	145.559	101.472	-0.520516	-0.93829	0.34105	0.49235	no
XLOC_001939	XLOC_001939	NM_001123375	HIST2H3D	1:149784779-149785236	Seto_10_1	Seto_10_2	OK	28.5104	5.22834	-2.44706	-7.55159	0.0622	0.118721	no
XLOC_001940	XLOC_001940	NM_001005464	HIST2H3A	1:149812258-149812765	Seto_10_1	Seto_10_2	NOTEST	0	0	0	0	1	1	no
XLOC_001941	XLOC_001941	NM_001040874	HIST2H2AA4	1:149813784-149858961	Seto_10_1	Seto_10_2	NOTEST	0	0	0	0	1	1	no
XLOC_001942	XLOC_001942	NR_036461	HIST2H2BC	1:149813784-149858961	Seto_10_1	Seto_10_2	OK	10.8866	11.7918	0.11523	0.0769171	0.94395	0.960388	no
XLOC_001943	XLOC_001943	NM_003548	HIST2H4A	1:149813784-149858961	Seto_10_1	Seto_10_2	NOTEST	0	0	0	0	1	1	no
XLOC_001944	XLOC_001944	NM_003528	HIST2H2BE	1:149813784-149858961	Seto_10_1	Seto_10_2	OK	106.443	81.6033	-0.383384	-0.929984	0.59515	0.71319	no
XLOC_001945	XLOC_001945	NM_175065	HIST2H2AB	1:149858983-149859601	Seto_10_1	Seto_10_2	OK	28.2893	10.8514	-1.38238	-1.60239	0.11495	0.210386	no
XLOC_001946	XLOC_001946	NM_014849	SV2A	1:149874871-149889434	Seto_10_1	Seto_10_2	NOTEST	0.099155	0.122869	0.309364	0	1	1	no
XLOC_001947	XLOC_001947	NM_001145862,NM_005850,NM_181873	MTMR11,SF3B4,MTMR11	1:149895208-149908791	Seto_10_1	Seto_10_2	OK	133.872	54.8946	-1.28611	-3.45716	0.02355	0.0944652	no
XLOC_001948	XLOC_001948	NM_020205	OTUD7B	1:149912052-150117505	Seto_10_1	Seto_10_2	OK	4.41457	1.38693	-1.67038	-1.70693	0.11205	0.205456	no
XLOC_001949	XLOC_001949	NM_001136478,NM_001136479,NM_030920	ANP32E,ANP32E,ANP32E	1:150190716-150208504	Seto_10_1	Seto_10_2	OK	116.794	85.1993	-0.455047	-0.849082	0.3802	0.52826	no
XLOC_001950	XLOC_001950	NM_001077628,NM_001243771,NM_001243772,NM_016022	APH1A,APH1A,APH1A,APH1A	1:150237798-150241609	Seto_10_1	Seto_10_2	OK	15.4158	2.94468	-2.38822	-3.18149	0.0023	0.0598147	no
XLOC_001951	XLOC_001951	-		1:150507484-150508652	Seto_10_1	Seto_10_2	OK	2.01527	0.593902	-1.76268	-1.50352	0.3909	0.538969	no
XLOC_001952	XLOC_001952	NM_001197320,NM_021960,NM_182763	MCL1,MCL1,MCL1	1:150547026-150552214	Seto_10_1	Seto_10_2	OK	72.6718	28.5862	-1.34608	-2.43801	0.01585	0.0934861	no
XLOC_001953	XLOC_001953	NM_004436,NM_207042,NM_207043,NM_207044,NM_207045,NM_207046,NM_207047,NM_207168	ENSA,ENSA,ENSA,ENSA,ENSA,ENSA,ENSA,ENSA	1:150593600-150602177	Seto_10_1	Seto_10_2	OK	83.5666	51.9624	-0.685458	-1.14439	0.24415	0.401611	no
XLOC_001954	XLOC_001954	NM_001199829,NM_018178,NM_032132	HORMAD1,GOLPH3L,HORMAD1	1:150618478-150738433	Seto_10_1	Seto_10_2	OK	17.9806	11.6654	-0.624203	-0.752593	0.35165	0.502635	no
XLOC_001955	XLOC_001955	NM_001199739,NM_004079	CTSS,CTSS	1:150618478-150738433	Seto_10_1	Seto_10_2	NOTEST	0.121735	0.100278	-0.279736	0	1	1	no
XLOC_001956	XLOC_001956	NM_000396	CTSK	1:150768364-150780917	Seto_10_1	Seto_10_2	OK	0.687828	0.585352	-0.232744	-0.257364	0.7939	0.860414	no
XLOC_001957	XLOC_001957	NM_001197325,NM_001668,NM_178427	ARNT,ARNT,ARNT	1:150782180-150849244	Seto_10_1	Seto_10_2	OK	10.6097	8.22523	-0.367256	-0.557576	0.5686	0.691039	no
XLOC_001958	XLOC_001958	NM_022075,NM_181746	CERS2,CERS2	1:150937648-150947479	Seto_10_1	Seto_10_2	OK	59.2762	26.2686	-1.17411	-2.04071	0.04225	0.0944652	no
XLOC_001959	XLOC_001959	NM_001040217,NM_001163258,NM_001163259,NM_001163260,NM_018379	FAM63A,FAM63A,FAM63A,FAM63A,FAM63A	1:150969300-150980854	Seto_10_1	Seto_10_2	OK	4.8721	2.19602	-1.14965	-1.54106	0.12025	0.218953	no
XLOC_001960	XLOC_001960	NM_001038707,NM_020239	CDC42SE1,CDC42SE1	1:151020258-151032125	Seto_10_1	Seto_10_2	OK	12.7418	5.19878	-1.29332	-1.94034	0.0536	0.102952	no
XLOC_001961	XLOC_001961	NM_001178061,NM_001178062,NM_030913	SEMA6C,SEMA6C,SEMA6C	1:151104162-151119140	Seto_10_1	Seto_10_2	OK	0.276852	0.506105	0.870319	0.713877	0.44505	0.585599	no
XLOC_001962	XLOC_001962	NM_001136543,NM_212551	LYSMD1,LYSMD1	1:151129104-151148547	Seto_10_1	Seto_10_2	OK	0.592943	0.224881	-1.39873	-0.439273	0.7273	0.813835	no
XLOC_001963	XLOC_001963	NM_013353	TMOD4	1:151129104-151148547	Seto_10_1	Seto_10_2	NOTEST	0.246717	0.0822434	-1.58489	0	1	1	no
XLOC_001964	XLOC_001964	NM_001271087,NM_001271088,NM_005997	,,VPS72	1:151148775-151162689	Seto_10_1	Seto_10_2	OK	16.0962	3.50581	-2.1989	-3.17892	0.00205	0.05974	no
XLOC_001965	XLOC_001965	NM_001198773,NM_001198774,NM_001198775,NM_002651	PI4KB,PI4KB,PI4KB,PI4KB	1:151254007-151300191	Seto_10_1	Seto_10_2	OK	13.5056	5.7291	-1.23718	-1.87499	0.06	0.114625	no
XLOC_001966	XLOC_001966	NM_000449,NM_001025603	RFX5,RFX5	1:151313114-151320331	Seto_10_1	Seto_10_2	OK	9.93032	4.48721	-1.14602	-1.83092	0.07275	0.137602	no
XLOC_001967	XLOC_001967	NM_001258288,NM_001258289,NM_003944	,,SELENBP1	1:151336777-151345210	Seto_10_1	Seto_10_2	NOTEST	0.0269809	0.0823657	1.6101	0	1	1	no
XLOC_001968	XLOC_001968	NM_001194937,NM_001194938,NM_015100,NM_145796,NM_207171	POGZ,POGZ,POGZ,POGZ,POGZ	1:151375165-151431941	Seto_10_1	Seto_10_2	OK	15.2621	9.94472	-0.617947	-0.836312	0.36595	0.516429	no
XLOC_001969	XLOC_001969	NM_001172648,NM_001172649,NM_007185	CELF3,CELF3,CELF3	1:151672533-151689290	Seto_10_1	Seto_10_2	OK	0.238294	0.422149	0.825006	0.803134	0.42375	0.567694	no
XLOC_001970	XLOC_001970	NM_031420	MRPL9	1:151732122-151743806	Seto_10_1	Seto_10_2	OK	97.3635	58.5712	-0.733189	-1.47772	0.19435	0.335889	no
XLOC_001971	XLOC_001971	NM_001083963,NM_001083964,NM_001083965,NM_006862	TDRKH,TDRKH,TDRKH,TDRKH	1:151743978-151763010	Seto_10_1	Seto_10_2	OK	12.5971	8.03002	-0.64962	-1.06199	0.28045	0.433319	no
XLOC_001972	XLOC_001972	NM_001004432	LINGO4	1:151772764-151777882	Seto_10_1	Seto_10_2	NOTEST	0.0244993	0.371647	3.92312	0	1	1	no
XLOC_001973	XLOC_001973	NM_001001523,NM_005060	RORC,RORC	1:151778546-151804348	Seto_10_1	Seto_10_2	OK	0.173665	1.06673	2.61882	1.4527	0.2074	0.354476	no
XLOC_001974	XLOC_001974	NM_001136003	C2CD4D	1:151810338-151816641	Seto_10_1	Seto_10_2	NOTEST	0.235152	0	#NAME?	0	1	1	no
XLOC_001975	XLOC_001975	NM_182578	THEM5	1:151819576-151826173	Seto_10_1	Seto_10_2	NOTEST	0	0	0	0	1	1	no
XLOC_001976	XLOC_001976	NM_053055	THEM4	1:151843342-151882361	Seto_10_1	Seto_10_2	OK	5.56424	4.37955	-0.345404	-0.546167	0.57045	0.692711	no
XLOC_001977	XLOC_001977	NM_002966	S100A10	1:151955385-151966714	Seto_10_1	Seto_10_2	OK	162.748	150.459	-0.113271	-0.301581	0.82845	0.884317	no
XLOC_001978	XLOC_001978	NM_005620	S100A11	1:152004981-152009511	Seto_10_1	Seto_10_2	OK	372.9	29.1334	-3.67804	-8.69859	5e-05	0.0227641	yes
XLOC_001979	XLOC_001979	NM_001008536	TCHHL1	1:152056619-152061540	Seto_10_1	Seto_10_2	NOTEST	0.0119602	0.0137218	0.198225	0	1	1	no
XLOC_001980	XLOC_001980	NM_007113	TCHH	1:152078731-152086556	Seto_10_1	Seto_10_2	NOTEST	0.323647	0.29738	-0.122113	0	1	1	no
XLOC_001981	XLOC_001981	NM_001122965	RPTN	1:152126070-152131704	Seto_10_1	Seto_10_2	NOTEST	0	0.0870773	inf	0	1	1	no
XLOC_001982	XLOC_001982	NM_001009931	HRNR	1:152184557-152196669	Seto_10_1	Seto_10_2	NOTEST	0.0145718	0.524429	5.16949	0	1	1	no
XLOC_001983	XLOC_001983	NM_002016	FLG	1:152274650-152297679	Seto_10_1	Seto_10_2	NOTEST	0.00785242	0.0414087	2.39872	0	1	1	no
XLOC_001984	XLOC_001984	NM_001014342	FLG2	1:152321212-152332482	Seto_10_1	Seto_10_2	NOTEST	0.00600129	0.0147354	1.29594	0	1	1	no
XLOC_001985	XLOC_001985	NM_016190	CRNN	1:152381718-152386750	Seto_10_1	Seto_10_2	NOTEST	0	0.0294645	inf	0	1	1	no
XLOC_001986	XLOC_001986	NM_178435	LCE3E	1:152538129-152539248	Seto_10_1	Seto_10_2	NOTEST	0	0	0	0	1	1	no
XLOC_001987	XLOC_001987	NM_032563	LCE3D	1:152551859-152552980	Seto_10_1	Seto_10_2	NOTEST	0	0	0	0	1	1	no
XLOC_001988	XLOC_001988	NM_178431	LCE3A	1:152595309-152595579	Seto_10_1	Seto_10_2	NOTEST	0	0	0	0	1	1	no
XLOC_001989	XLOC_001989	NM_178351	LCE1C	1:152777310-152779107	Seto_10_1	Seto_10_2	NOTEST	0	0	0	0	1	1	no
XLOC_001990	XLOC_001990	NM_006945	SPRR2D	1:153012200-153013594	Seto_10_1	Seto_10_2	NOTEST	0	0.0574645	inf	0	1	1	no
XLOC_001991	XLOC_001991	NM_005988	SPRR2A	1:153028595-153029988	Seto_10_1	Seto_10_2	NOTEST	0.157665	0	#NAME?	0	1	1	no
XLOC_001992	XLOC_001992	NM_001017418	SPRR2B	1:153042717-153044084	Seto_10_1	Seto_10_2	NOTEST	0	0	0	0	1	1	no
XLOC_001993	XLOC_001993	NM_001024209	SPRR2E	1:153065610-153067001	Seto_10_1	Seto_10_2	NOTEST	0	0.322675	inf	0	1	1	no
XLOC_001994	XLOC_001994	NM_001014450	SPRR2F	1:153084612-153085989	Seto_10_1	Seto_10_2	NOTEST	0	0	0	0	1	1	no
XLOC_001995	XLOC_001995	NR_003062	SPRR2C	1:153112593-153113969	Seto_10_1	Seto_10_2	NOTEST	0	0	0	0	1	1	no
XLOC_001996	XLOC_001996	NM_001014291	SPRR2G	1:153122057-153123427	Seto_10_1	Seto_10_2	NOTEST	0	0	0	0	1	1	no
XLOC_001997	XLOC_001997	NM_052891	PGLYRP3	1:153270337-153283194	Seto_10_1	Seto_10_2	NOTEST	0	0	0	0	1	1	no
XLOC_001998	XLOC_001998	NM_020393	PGLYRP4	1:153302596-153321022	Seto_10_1	Seto_10_2	NOTEST	0	0.455808	inf	0	1	1	no
XLOC_001999	XLOC_001999	NM_005621	S100A12	1:153346183-153348075	Seto_10_1	Seto_10_2	NOTEST	0	0	0	0	1	1	no
[truncated: 428,981+ more rows]
